# Supplementary material for: Poly[[tris­(μ2-4,4′-bipyridine N,N′-di­oxide)hexa­nitratodigadolinium(III)] dichloro­methane disolvate]
Source: Acta Crystallogr Sect E Struct Rep Online. 2010 Aug 21;66(Pt 9):m1158–9. doi: 10.1107/S1600536810033258 (PMC3008111; doi:10.1107/S1600536810033258)
Supplement: Supplementary file 1 [file e-66-m1158-sup1.cif]

##############################################################################
###                                                                        ###
###        Electronic paper (Acta Crystallographica Section E)             ###
###                                                                        ###
##############################################################################
#                                                                            #
# This CIF contains the data in a paper accepted for publication in Acta     #
# Crystallographica Section E. It conforms to the requirements of Notes      #
# for Authors for Section E, and has been peer reviewed under the auspices   #
# of the IUCr Commission on Journals.                                        #
#                                                                            #
# Full details of the Crystallographic Information File format               #
# are given in the paper "The Crystallographic Information File (CIF):       #
# a New Standard Archive File for Crystallography" by S. R. Hall, F. H.      #
# Allen and I. D. Brown [Acta Cryst. (1991), A47, 655-685].                  #
#                                                                            #
# The current version of the core CIF dictionary is obtainable from          #
# ftp://ftp.iucr.org/pub/cif_core.dic. The current version number is 2.4.    #
#                                                                            #
# Software is freely available for graphical display of the structure(s) in  #
# this CIF.  For information consult the CIF home page http://www.iucr.org/  #
# cif/home.html                                                              #
#                                                                            #
# This file may be used for bona fide research purposes within the           #
# scientific community so long as proper attribution is given to the journal # 
# article from which it was obtained.                                        #
#                                                                            #
##############################################################################
                                             
data_I
_audit_creation_method     SHELXL-97
_chemical_name_systematic
;
Poly[[tris(\m~2~-4,4'-bipyridine
<i>N</i>,<i>N</i>'-dioxide)hexanitratodigadolinium(III)] dichloromethane
disolvate]
;
_chemical_formula_moiety     'C30 H24 N12 O24 Gd2, 2C H2 Cl2'
_chemical_formula_sum     'C32 H28 Cl4 Gd2 N12 O24'
_chemical_formula_iupac     '[Gd2 (N O3)6 (C10 H8 N2 O2)3], 2C H2 Cl2'
_chemical_formula_weight     1420.96
_symmetry_cell_setting     triclinic
_symmetry_space_group_name_H-M     'P -1'
_symmetry_space_group_name_Hall     '-P 1'
loop_
    _symmetry_equiv_pos_as_xyz
    'x, y, z'
    '-x, -y, -z'
_cell_length_a     7.9917(5)
_cell_length_b     11.5668(7)
_cell_length_c     13.0347(8)
_cell_angle_alpha     86.0590(10)
_cell_angle_beta     80.1340(10)
_cell_angle_gamma     78.2550(10)
_cell_volume     1161.52(12)
_cell_formula_units_Z     1
_cell_measurement_reflns_used     9995
_cell_measurement_theta_min     2.3707
_cell_measurement_theta_max     31.4155
_cell_measurement_temperature     100(2)
_exptl_crystal_description     Plate
_exptl_crystal_colour     Yellow
_exptl_crystal_size_max     0.51
_exptl_crystal_size_mid     0.48
_exptl_crystal_size_min     0.25
_exptl_crystal_density_diffrn     2.031
_exptl_crystal_density_meas     ?
_exptl_crystal_density_method     'not measured'
_exptl_crystal_F_000     692
_exptl_absorpt_coefficient_mu     3.161
_exptl_absorpt_correction_type     multi-scan
_exptl_absorpt_process_details     '(SADABS; Bruker, 2009)'
_exptl_absorpt_correction_T_min     0.5292
_exptl_absorpt_correction_T_max     0.7463
_exptl_special_details
;
;
_diffrn_ambient_temperature     100(2)
_diffrn_radiation_type     MoK\a
_diffrn_radiation_wavelength     0.71073
_diffrn_radiation_source     'fine-focus sealed tube'
_diffrn_radiation_monochromator     graphite
_diffrn_measurement_device_type     'Bruker SMART APEX CCD'
_diffrn_measurement_method     '\w scans'
_diffrn_detector_area_resol_mean     ?
_diffrn_reflns_number     13791
_diffrn_reflns_av_R_equivalents     0.0190
_diffrn_reflns_av_sigmaI/netI     0.0252
_diffrn_reflns_theta_min     1.59
_diffrn_reflns_theta_max     31.54
_diffrn_reflns_theta_full     25.00
_diffrn_measured_fraction_theta_max     0.901
_diffrn_measured_fraction_theta_full     0.999
_diffrn_reflns_limit_h_min     -11
_diffrn_reflns_limit_h_max     11
_diffrn_reflns_limit_k_min     -16
_diffrn_reflns_limit_k_max     16
_diffrn_reflns_limit_l_min     -19
_diffrn_reflns_limit_l_max     19
_diffrn_standards_number     ?
_diffrn_standards_interval_count     ?
_diffrn_standards_interval_time     ?
_diffrn_standards_decay_%     ?
_refine_special_details
;
 Refinement of F^2^ against ALL reflections.  The weighted R-factor wR and
 goodness of fit S are based on F^2^, conventional R-factors R are based
 on F, with F set to zero for negative F^2^. The threshold expression of
 F^2^ > 2sigma(F^2^) is used only for calculating R-factors(gt) etc. and is
 not relevant to the choice of reflections for refinement.  R-factors based
 on F^2^ are statistically about twice as large as those based on F, and R-
 factors based on ALL data will be even larger.
;
_reflns_number_total     6990
_reflns_number_gt     6776
_reflns_threshold_expression     I>2sigma(I)
_refine_ls_structure_factor_coef     Fsqd
_refine_ls_matrix_type     full
_refine_ls_R_factor_all     0.0204
_refine_ls_R_factor_gt     0.0196
_refine_ls_wR_factor_gt     0.0504
_refine_ls_wR_factor_ref     0.0509
_refine_ls_goodness_of_fit_ref     1.056
_refine_ls_restrained_S_all     1.056
_refine_ls_number_reflns     6990
_refine_ls_number_parameters     334
_refine_ls_number_restraints     0
_refine_ls_hydrogen_treatment     constr
_refine_ls_weighting_scheme     calc
_refine_ls_weighting_details
         'calc w=1/[\s^2^(Fo^2^)+(0.0269P)^2^+0.7108P] where P=(Fo^2^+2Fc^2^)/3'
_atom_sites_solution_hydrogens     geom
_atom_sites_solution_primary     direct
_atom_sites_solution_secondary     difmap
_refine_ls_shift/su_max     0.003
_refine_ls_shift/su_mean     0.000
_refine_diff_density_max     1.335
_refine_diff_density_min     -1.263
_refine_ls_extinction_method     none
_refine_ls_extinction_coef     ?
loop_
    _atom_type_symbol
    _atom_type_description
    _atom_type_scat_dispersion_real
    _atom_type_scat_dispersion_imag
    _atom_type_scat_source
    'C' 'C' 0.0033 0.0016
                         'International Tables Vol C Tables 4.2.6.8 and 6.1.1.4'
    'H' 'H' 0.0000 0.0000
                         'International Tables Vol C Tables 4.2.6.8 and 6.1.1.4'
    'N' 'N' 0.0061 0.0033
                         'International Tables Vol C Tables 4.2.6.8 and 6.1.1.4'
    'O' 'O' 0.0106 0.0060
                         'International Tables Vol C Tables 4.2.6.8 and 6.1.1.4'
    'Gd' 'Gd' -0.1653 3.9035
                         'International Tables Vol C Tables 4.2.6.8 and 6.1.1.4'
    'Cl' 'Cl' 0.1484 0.1585
                         'International Tables Vol C Tables 4.2.6.8 and 6.1.1.4'
_computing_data_collection     'APEX2 (Bruker, 2009)'
_computing_cell_refinement     'SAINT (Bruker, 2009)'
_computing_data_reduction     'SAINT (Bruker, 2009)'
_computing_structure_solution     'SHELXS97 (Sheldrick, 2008)'
_computing_structure_refinement     'SHELXL97 (Sheldrick, 2008)'
_computing_molecular_graphics     'X-SEED (Barbour, 2001)'
_computing_publication_material     'X-SEED (Barbour, 2001)'
loop_
    _atom_site_type_symbol
    _atom_site_label
    _atom_site_fract_x
    _atom_site_fract_y
    _atom_site_fract_z
    _atom_site_U_iso_or_equiv
    _atom_site_adp_type
    _atom_site_calc_flag
    _atom_site_refinement_flags
    _atom_site_occupancy
    _atom_site_disorder_assembly
    _atom_site_disorder_group
    Gd Gd1 0.777386(9) 0.833312(7) 0.717678(6) 0.01052(3) Uani d . 1 . .
    O O1 1.02444(16) 0.82720(11) 0.59321(10) 0.0154(2) Uani d . 1 . .
    O O2 0.95666(17) 0.87415(12) 0.83066(9) 0.0156(2) Uani d . 1 . .
    O O3 0.62864(17) 0.87372(12) 0.57713(9) 0.0165(2) Uani d . 1 . .
    O O4 0.80192(19) 0.63739(12) 0.64108(12) 0.0228(3) Uani d . 1 . .
    O O5 0.95223(19) 0.63785(12) 0.76314(11) 0.0215(3) Uani d . 1 . .
    O O6 0.9729(2) 0.47510(14) 0.68376(16) 0.0329(4) Uani d . 1 . .
    O O7 0.48223(18) 0.79088(13) 0.77573(10) 0.0200(3) Uani d . 1 . .
    O O8 0.64333(17) 0.77345(13) 0.89476(11) 0.0200(3) Uani d . 1 . .
    O O9 0.37413(18) 0.75493(13) 0.93691(11) 0.0224(3) Uani d . 1 . .
    O O10 0.80809(18) 1.04012(12) 0.66218(10) 0.0186(3) Uani d . 1 . .
    O O11 0.59902(18) 1.01912(12) 0.78729(11) 0.0191(3) Uani d . 1 . .
    O O12 0.6429(3) 1.19502(15) 0.73675(17) 0.0438(5) Uani d . 1 . .
    N N1 1.15539(19) 0.73739(13) 0.56764(11) 0.0133(3) Uani d . 1 . .
    N N2 0.91991(19) 0.86889(13) 0.93448(11) 0.0126(3) Uani d . 1 . .
    N N3 0.69504(19) 0.86834(13) 0.47630(11) 0.0132(3) Uani d . 1 . .
    N N4 0.9111(2) 0.57955(14) 0.69595(14) 0.0191(3) Uani d . 1 . .
    N N5 0.49582(19) 0.77173(13) 0.87144(12) 0.0149(3) Uani d . 1 . .
    N N6 0.6826(2) 1.08859(15) 0.72846(13) 0.0201(3) Uani d . 1 . .
    C C1 1.1729(3) 0.68680(17) 0.47533(15) 0.0200(4) Uani d . 1 . .
    H H1 1.0924 0.7154 0.4293 0.024 Uiso calc R 1 . .
    C C2 1.3074(3) 0.59355(18) 0.44774(15) 0.0204(4) Uani d . 1 . .
    H H2 1.3185 0.5581 0.3827 0.024 Uiso calc R 1 . .
    C C3 1.4277(2) 0.55043(15) 0.51390(13) 0.0129(3) Uani d . 1 . .
    C C4 1.4065(2) 0.60763(17) 0.60766(14) 0.0177(3) Uani d . 1 . .
    H H4 1.4869 0.5823 0.6544 0.021 Uiso calc R 1 . .
    C C5 1.2700(2) 0.70055(17) 0.63297(14) 0.0179(3) Uani d . 1 . .
    H H5 1.2569 0.7387 0.6969 0.021 Uiso calc R 1 . .
    C C6 0.9834(2) 0.76999(16) 0.98742(14) 0.0154(3) Uani d . 1 . .
    H H6 1.0519 0.7040 0.9506 0.018 Uiso calc R 1 . .
    C C7 0.9492(2) 0.76424(15) 1.09522(14) 0.0153(3) Uani d . 1 . .
    H H7 0.9932 0.6941 1.1322 0.018 Uiso calc R 1 . .
    C C8 0.8502(2) 0.86129(15) 1.14956(13) 0.0126(3) Uani d . 1 . .
    C C9 0.7879(2) 0.96209(15) 1.09168(13) 0.0147(3) Uani d . 1 . .
    H H9 0.7208 1.0298 1.1266 0.018 Uiso calc R 1 . .
    C C10 0.8227(2) 0.96446(15) 0.98455(13) 0.0149(3) Uani d . 1 . .
    H H10 0.7785 1.0331 0.9458 0.018 Uiso calc R 1 . .
    C C11 0.7464(2) 0.96300(15) 0.42487(14) 0.0158(3) Uani d . 1 . .
    H H11 0.7456 1.0312 0.4617 0.019 Uiso calc R 1 . .
    C C12 0.8003(2) 0.96117(16) 0.31859(13) 0.0158(3) Uani d . 1 . .
    H H12 0.8341 1.0289 0.2822 0.019 Uiso calc R 1 . .
    C C13 0.8053(2) 0.86070(15) 0.26447(13) 0.0125(3) Uani d . 1 . .
    C C14 0.7610(3) 0.76171(16) 0.32125(14) 0.0182(3) Uani d . 1 . .
    H H14 0.7694 0.6903 0.2871 0.022 Uiso calc R 1 . .
    C C15 0.7051(3) 0.76792(17) 0.42680(14) 0.0192(3) Uani d . 1 . .
    H H15 0.6733 0.7008 0.4653 0.023 Uiso calc R 1 . .
    C C16 0.5603(3) 0.60138(19) 1.10231(18) 0.0274(4) Uani d . 1 . .
    H H16A 0.5816 0.6058 1.0252 0.033 Uiso calc R 1 . .
    H H16B 0.5414 0.6826 1.1273 0.033 Uiso calc R 1 . .
    Cl Cl1 0.74334(7) 0.51440(4) 1.14775(4) 0.02581(10) Uani d . 1 . .
    Cl Cl2 0.37217(7) 0.54128(6) 1.14632(5) 0.03300(12) Uani d . 1 . .
loop_
    _atom_site_aniso_label
    _atom_site_aniso_U_11
    _atom_site_aniso_U_22
    _atom_site_aniso_U_33
    _atom_site_aniso_U_12
    _atom_site_aniso_U_13
    _atom_site_aniso_U_23
    Gd1 0.01086(4) 0.01200(4) 0.00842(4) -0.00199(3) -0.00084(3) -0.00099(3)
    O1 0.0135(6) 0.0135(5) 0.0165(6) 0.0004(4) 0.0023(4) -0.0032(4)
    O2 0.0171(6) 0.0228(6) 0.0077(5) -0.0069(5) -0.0002(4) -0.0010(4)
    O3 0.0157(6) 0.0253(6) 0.0072(5) -0.0025(5) -0.0004(4) -0.0001(4)
    O4 0.0244(7) 0.0162(6) 0.0299(8) -0.0021(5) -0.0116(6) -0.0034(5)
    O5 0.0256(7) 0.0168(6) 0.0221(7) -0.0001(5) -0.0081(5) -0.0025(5)
    O6 0.0301(8) 0.0153(7) 0.0541(11) 0.0024(6) -0.0136(8) -0.0090(7)
    O7 0.0187(6) 0.0300(7) 0.0136(6) -0.0096(5) -0.0040(5) 0.0010(5)
    O8 0.0145(6) 0.0303(7) 0.0169(6) -0.0085(5) -0.0045(5) 0.0055(5)
    O9 0.0146(6) 0.0271(7) 0.0223(7) -0.0042(5) 0.0027(5) 0.0063(5)
    O10 0.0202(6) 0.0169(6) 0.0166(6) -0.0025(5) 0.0012(5) -0.0002(5)
    O11 0.0180(6) 0.0176(6) 0.0190(6) -0.0021(5) 0.0025(5) -0.0009(5)
    O12 0.0555(12) 0.0136(7) 0.0512(12) -0.0006(7) 0.0156(9) -0.0018(7)
    N1 0.0120(6) 0.0130(6) 0.0139(6) -0.0021(5) 0.0007(5) -0.0016(5)
    N2 0.0129(6) 0.0171(7) 0.0090(6) -0.0055(5) -0.0011(5) -0.0020(5)
    N3 0.0130(6) 0.0172(7) 0.0094(6) -0.0027(5) -0.0020(5) 0.0000(5)
    N4 0.0162(7) 0.0153(7) 0.0253(8) -0.0028(6) -0.0022(6) -0.0017(6)
    N5 0.0131(6) 0.0137(6) 0.0175(7) -0.0027(5) -0.0018(5) 0.0012(5)
    N6 0.0220(8) 0.0162(7) 0.0195(8) -0.0003(6) -0.0005(6) -0.0008(6)
    C1 0.0214(9) 0.0221(9) 0.0145(8) 0.0037(7) -0.0051(7) -0.0047(7)
    C2 0.0222(9) 0.0225(9) 0.0153(8) 0.0028(7) -0.0057(7) -0.0082(7)
    C3 0.0124(7) 0.0140(7) 0.0124(7) -0.0043(6) 0.0002(6) -0.0025(6)
    C4 0.0143(8) 0.0231(9) 0.0152(8) 0.0008(6) -0.0030(6) -0.0071(6)
    C5 0.0151(8) 0.0233(9) 0.0154(8) -0.0016(6) -0.0025(6) -0.0085(6)
    C6 0.0155(8) 0.0158(7) 0.0139(8) -0.0013(6) -0.0008(6) -0.0032(6)
    C7 0.0167(8) 0.0142(7) 0.0141(8) -0.0004(6) -0.0024(6) -0.0009(6)
    C8 0.0120(7) 0.0153(7) 0.0105(7) -0.0027(6) -0.0016(5) -0.0007(5)
    C9 0.0157(8) 0.0148(7) 0.0121(7) -0.0007(6) -0.0007(6) -0.0016(6)
    C10 0.0163(8) 0.0153(7) 0.0124(7) -0.0021(6) -0.0020(6) 0.0002(6)
    C11 0.0205(8) 0.0136(7) 0.0138(8) -0.0039(6) -0.0028(6) -0.0014(6)
    C12 0.0211(8) 0.0146(7) 0.0125(7) -0.0064(6) -0.0017(6) 0.0001(6)
    C13 0.0118(7) 0.0146(7) 0.0105(7) -0.0013(5) -0.0017(5) 0.0000(5)
    C14 0.0278(9) 0.0140(8) 0.0134(8) -0.0051(7) -0.0033(7) -0.0012(6)
    C15 0.0295(10) 0.0168(8) 0.0133(8) -0.0095(7) -0.0039(7) 0.0015(6)
    C16 0.0267(10) 0.0235(10) 0.0293(11) -0.0009(8) -0.0048(8) 0.0068(8)
    Cl1 0.0292(2) 0.0199(2) 0.0288(2) -0.00077(18) -0.01067(19) -0.00114(17)
    Cl2 0.0267(3) 0.0391(3) 0.0304(3) -0.0049(2) -0.0016(2) 0.0060(2)
_geom_special_details
;
 All esds (except the esd in the dihedral angle between two l.s. planes)
 are estimated using the full covariance matrix.  The cell esds are taken
 into account individually in the estimation of esds in distances, angles
 and torsion angles; correlations between esds in cell parameters are only
 used when they are defined by crystal symmetry.  An approximate (isotropic)
 treatment of cell esds is used for estimating esds involving l.s. planes.
;
loop_
    _geom_bond_atom_site_label_1
    _geom_bond_atom_site_label_2
    _geom_bond_site_symmetry_2
    _geom_bond_distance
    _geom_bond_publ_flag
    Gd1 O3 . 2.3216(13) ?
    Gd1 O1 . 2.3230(13) ?
    Gd1 O2 . 2.3534(13) ?
    Gd1 O11 . 2.4601(13) ?
    Gd1 O8 . 2.4879(14) ?
    Gd1 O7 . 2.4872(14) ?
    Gd1 O5 . 2.4958(14) ?
    Gd1 O4 . 2.4967(14) ?
    Gd1 O10 . 2.4992(14) ?
    Gd1 N6 . 2.9021(17) ?
    Gd1 N5 . 2.9152(15) ?
    Gd1 N4 . 2.9277(16) ?
    O1 N1 . 1.3308(18) ?
    O2 N2 . 1.3346(18) ?
    O3 N3 . 1.3310(18) ?
    O4 N4 . 1.277(2) ?
    O5 N4 . 1.265(2) ?
    O6 N4 . 1.219(2) ?
    O7 N5 . 1.271(2) ?
    O8 N5 . 1.271(2) ?
    O9 N5 . 1.217(2) ?
    O10 N6 . 1.268(2) ?
    O11 N6 . 1.280(2) ?
    O12 N6 . 1.215(2) ?
    N1 C5 . 1.343(2) ?
    N1 C1 . 1.347(2) ?
    N2 C6 . 1.348(2) ?
    N2 C10 . 1.352(2) ?
    N3 C11 . 1.343(2) ?
    N3 C15 . 1.349(2) ?
    C1 C2 . 1.378(3) ?
    C1 H1 . 0.9500 ?
    C2 C3 . 1.395(2) ?
    C2 H2 . 0.9500 ?
    C3 C4 . 1.398(2) ?
    C3 C3 2_866 1.481(3) ?
    C4 C5 . 1.379(2) ?
    C4 H4 . 0.9500 ?
    C5 H5 . 0.9500 ?
    C6 C7 . 1.384(2) ?
    C6 H6 . 0.9500 ?
    C7 C8 . 1.394(2) ?
    C7 H7 . 0.9500 ?
    C8 C9 . 1.396(2) ?
    C8 C13 1_556 1.479(2) ?
    C9 C10 . 1.376(2) ?
    C9 H9 . 0.9500 ?
    C10 H10 . 0.9500 ?
    C11 C12 . 1.379(2) ?
    C11 H11 . 0.9500 ?
    C12 C13 . 1.391(2) ?
    C12 H12 . 0.9500 ?
    C13 C14 . 1.394(2) ?
    C13 C8 1_554 1.479(2) ?
    C14 C15 . 1.374(3) ?
    C14 H14 . 0.9500 ?
    C15 H15 . 0.9500 ?
    C16 Cl1 . 1.766(2) ?
    C16 Cl2 . 1.774(2) ?
    C16 H16A . 0.9900 ?
    C16 H16B . 0.9900 ?
loop_
    _geom_angle_atom_site_label_1
    _geom_angle_atom_site_label_2
    _geom_angle_atom_site_label_3
    _geom_angle_site_symmetry_1
    _geom_angle_site_symmetry_3
    _geom_angle
    _geom_angle_publ_flag
    O3 Gd1 O1 . . 85.06(5) ?
    O3 Gd1 O2 . . 154.22(5) ?
    O1 Gd1 O2 . . 83.54(5) ?
    O3 Gd1 O11 . . 85.96(5) ?
    O1 Gd1 O11 . . 122.79(4) ?
    O2 Gd1 O11 . . 80.97(5) ?
    O3 Gd1 O8 . . 123.47(4) ?
    O1 Gd1 O8 . . 148.53(5) ?
    O2 Gd1 O8 . . 74.82(4) ?
    O11 Gd1 O8 . . 76.46(5) ?
    O3 Gd1 O7 . . 72.31(4) ?
    O1 Gd1 O7 . . 150.94(5) ?
    O2 Gd1 O7 . . 124.33(4) ?
    O11 Gd1 O7 . . 74.51(5) ?
    O8 Gd1 O7 . . 51.32(4) ?
    O3 Gd1 O5 . . 125.67(5) ?
    O1 Gd1 O5 . . 79.17(5) ?
    O2 Gd1 O5 . . 74.49(5) ?
    O11 Gd1 O5 . . 144.96(5) ?
    O8 Gd1 O5 . . 73.25(5) ?
    O7 Gd1 O5 . . 99.15(5) ?
    O3 Gd1 O4 . . 75.01(5) ?
    O1 Gd1 O4 . . 78.88(5) ?
    O2 Gd1 O4 . . 124.87(5) ?
    O11 Gd1 O4 . . 150.14(5) ?
    O8 Gd1 O4 . . 94.89(5) ?
    O7 Gd1 O4 . . 77.84(5) ?
    O5 Gd1 O4 . . 51.08(5) ?
    O3 Gd1 O10 . . 76.63(5) ?
    O1 Gd1 O10 . . 71.20(4) ?
    O2 Gd1 O10 . . 77.83(5) ?
    O11 Gd1 O10 . . 51.76(4) ?
    O8 Gd1 O10 . . 124.27(5) ?
    O7 Gd1 O10 . . 118.86(5) ?
    O5 Gd1 O10 . . 141.26(5) ?
    O4 Gd1 O10 . . 140.09(5) ?
    O3 Gd1 N6 . . 80.79(5) ?
    O1 Gd1 N6 . . 96.87(5) ?
    O2 Gd1 N6 . . 77.73(5) ?
    O11 Gd1 N6 . . 25.98(4) ?
    O8 Gd1 N6 . . 100.45(5) ?
    O7 Gd1 N6 . . 97.21(5) ?
    O5 Gd1 N6 . . 152.20(5) ?
    O4 Gd1 N6 . . 155.69(5) ?
    O10 Gd1 N6 . . 25.79(4) ?
    O3 Gd1 N5 . . 97.81(4) ?
    O1 Gd1 N5 . . 164.46(4) ?
    O2 Gd1 N5 . . 99.36(4) ?
    O11 Gd1 N5 . . 72.72(4) ?
    O8 Gd1 N5 . . 25.68(4) ?
    O7 Gd1 N5 . . 25.68(4) ?
    O5 Gd1 N5 . . 86.86(5) ?
    O4 Gd1 N5 . . 87.08(5) ?
    O10 Gd1 N5 . . 124.33(4) ?
    N6 Gd1 N5 . . 98.67(5) ?
    O3 Gd1 N4 . . 100.41(5) ?
    O1 Gd1 N4 . . 77.11(5) ?
    O2 Gd1 N4 . . 99.46(5) ?
    O11 Gd1 N4 . . 159.79(5) ?
    O8 Gd1 N4 . . 84.12(5) ?
    O7 Gd1 N4 . . 89.07(5) ?
    O5 Gd1 N4 . . 25.41(5) ?
    O4 Gd1 N4 . . 25.69(5) ?
    O10 Gd1 N4 . . 148.30(5) ?
    N6 Gd1 N4 . . 173.67(5) ?
    N5 Gd1 N4 . . 87.36(4) ?
    N1 O1 Gd1 . . 129.39(10) ?
    N2 O2 Gd1 . . 124.82(10) ?
    N3 O3 Gd1 . . 127.48(10) ?
    N4 O4 Gd1 . . 96.36(10) ?
    N4 O5 Gd1 . . 96.75(11) ?
    N5 O7 Gd1 . . 96.32(10) ?
    N5 O8 Gd1 . . 96.29(10) ?
    N6 O10 Gd1 . . 95.16(11) ?
    N6 O11 Gd1 . . 96.67(10) ?
    O1 N1 C5 . . 119.58(14) ?
    O1 N1 C1 . . 119.26(15) ?
    C5 N1 C1 . . 121.14(15) ?
    O2 N2 C6 . . 119.65(14) ?
    O2 N2 C10 . . 119.01(14) ?
    C6 N2 C10 . . 121.33(15) ?
    O3 N3 C11 . . 120.02(15) ?
    O3 N3 C15 . . 118.90(15) ?
    C11 N3 C15 . . 121.06(15) ?
    O6 N4 O5 . . 122.12(18) ?
    O6 N4 O4 . . 122.15(18) ?
    O5 N4 O4 . . 115.72(15) ?
    O6 N4 Gd1 . . 177.12(15) ?
    O5 N4 Gd1 . . 57.84(9) ?
    O4 N4 Gd1 . . 57.95(9) ?
    O9 N5 O8 . . 122.12(16) ?
    O9 N5 O7 . . 122.00(16) ?
    O8 N5 O7 . . 115.87(15) ?
    O9 N5 Gd1 . . 175.14(13) ?
    O8 N5 Gd1 . . 58.03(9) ?
    O7 N5 Gd1 . . 58.00(8) ?
    O12 N6 O10 . . 122.46(18) ?
    O12 N6 O11 . . 121.17(17) ?
    O10 N6 O11 . . 116.37(15) ?
    O12 N6 Gd1 . . 177.69(16) ?
    O10 N6 Gd1 . . 59.06(9) ?
    O11 N6 Gd1 . . 57.34(8) ?
    N1 C1 C2 . . 120.02(17) ?
    N1 C1 H1 . . 120.0 ?
    C2 C1 H1 . . 120.0 ?
    C1 C2 C3 . . 120.99(16) ?
    C1 C2 H2 . . 119.5 ?
    C3 C2 H2 . . 119.5 ?
    C2 C3 C4 . . 116.88(16) ?
    C2 C3 C3 . 2_866 121.81(19) ?
    C4 C3 C3 . 2_866 121.3(2) ?
    C5 C4 C3 . . 120.61(17) ?
    C5 C4 H4 . . 119.7 ?
    C3 C4 H4 . . 119.7 ?
    N1 C5 C4 . . 120.33(16) ?
    N1 C5 H5 . . 119.8 ?
    C4 C5 H5 . . 119.8 ?
    N2 C6 C7 . . 120.24(16) ?
    N2 C6 H6 . . 119.9 ?
    C7 C6 H6 . . 119.9 ?
    C6 C7 C8 . . 120.07(16) ?
    C6 C7 H7 . . 120.0 ?
    C8 C7 H7 . . 120.0 ?
    C7 C8 C9 . . 117.78(15) ?
    C7 C8 C13 . 1_556 123.06(15) ?
    C9 C8 C13 . 1_556 119.14(15) ?
    C10 C9 C8 . . 120.69(16) ?
    C10 C9 H9 . . 119.7 ?
    C8 C9 H9 . . 119.7 ?
    N2 C10 C9 . . 119.89(16) ?
    N2 C10 H10 . . 120.1 ?
    C9 C10 H10 . . 120.1 ?
    N3 C11 C12 . . 120.02(16) ?
    N3 C11 H11 . . 120.0 ?
    C12 C11 H11 . . 120.0 ?
    C11 C12 C13 . . 120.29(16) ?
    C11 C12 H12 . . 119.9 ?
    C13 C12 H12 . . 119.9 ?
    C12 C13 C14 . . 118.11(15) ?
    C12 C13 C8 . 1_554 120.50(15) ?
    C14 C13 C8 . 1_554 121.35(15) ?
    C15 C14 C13 . . 119.68(16) ?
    C15 C14 H14 . . 120.2 ?
    C13 C14 H14 . . 120.2 ?
    N3 C15 C14 . . 120.67(17) ?
    N3 C15 H15 . . 119.7 ?
    C14 C15 H15 . . 119.7 ?
    Cl1 C16 Cl2 . . 111.26(12) ?
    Cl1 C16 H16A . . 109.4 ?
    Cl2 C16 H16A . . 109.4 ?
    Cl1 C16 H16B . . 109.4 ?
    Cl2 C16 H16B . . 109.4 ?
    H16A C16 H16B . . 108.0 ?
loop_
    _geom_hbond_atom_site_label_D
    _geom_hbond_atom_site_label_H
    _geom_hbond_atom_site_label_A
    _geom_hbond_site_symmetry_A
    _geom_hbond_distance_DH
    _geom_hbond_distance_HA
    _geom_hbond_distance_DA
    _geom_hbond_angle_DHA
    C5 H5 O7 1_655 0.95 2.41 3.082(2) 127.3
    C9 H9 O9 2_677 0.95 2.57 3.287(2) 132.0
    C12 H12 O2 2_776 0.95 2.43 3.300(2) 151.9
    C16 H16B O12 2_677 0.99 2.43 3.246(3) 139.2
    C16 H16A O8 . 0.99 2.56 3.302(3) 131.9
    C16 H16A O9 . 0.99 2.50 3.084(3) 117.2
data_global
_journal_date_recd_electronic     2010-08-16
_journal_date_accepted     2010-08-18
_journal_name_full     'Acta Crystallographica, Section E'
_journal_year     2010
_journal_volume     66
_journal_issue      9
_journal_page_first     m1158
_journal_page_last     m1159
_journal_paper_category     QM
_journal_coeditor_code     ZL2303
_publ_contact_author_name     'Jacqueline Knaust'
_publ_contact_author_address
;
520 North Main St.
Meadville, PA 16335
;
_publ_contact_author_email     'jknaust@allegheny.edu'
_publ_contact_author_fax     '814-332-2789'
_publ_contact_author_phone     '814-332-5324'
_publ_section_title
;
Poly[[tris(\m~2~-4,4'-bipyridine
<i>N</i>,<i>N</i>'-dioxide)hexanitratodigadolinium(III)] dichloromethane
disolvate]
;
loop_
    _publ_author_name
    _publ_author_footnote
    _publ_author_address
    'Dillner, Adam J.' .
;
Allegheny College
520 North Main St.
Meadville, PA 16335
USA
;
    'Lilly , Cassandra P.' .
;
Allegheny College
520 North Main St.
Meadville, PA 16335
USA
;
    'Knaust, Jacqueline M.' .
;
Allegheny College
520 North Main St.
Meadville, PA 16335
USA
;
