# Supplementary material for: Poly[[tris­(μ2-4,4′-bipyridine N,N′-di­oxide)hexa­nitratodigadolinium(III)] dichloro­methane disolvate]
Source: Acta Crystallogr Sect E Struct Rep Online. 2010 Aug 21;66(Pt 9):m1158–9. doi: 10.1107/S1600536810033258 (PMC3008111; doi:10.1107/S1600536810033258)
Supplement: Supplementary file 2 [file e-66-m1158-Isup2.hkl]

# 
# h,k,l, Fc-squared, Fo-squared, sigma(Fo-squared) and status flag 
# 
data_I
_shelx_title ' 09jmk042 in P-1' 
_shelx_refln_list_code          4 
_shelx_F_calc_maximum      219.77 
_exptl_crystal_F_000       692.00 
_reflns_d_resolution_high  0.6794 
 
loop_ 
 _symmetry_equiv_pos_as_xyz 
 'x, y, z' 
 '-x, -y, -z' 
 
_cell_length_a     7.9917 
_cell_length_b    11.5668 
_cell_length_c    13.0347 
_cell_angle_alpha  86.059 
_cell_angle_beta   80.134 
_cell_angle_gamma  78.255 
 
_shelx_F_squared_multiplier     1.000 
 
loop_ 
 _refln_index_h 
 _refln_index_k 
 _refln_index_l 
 _refln_F_squared_calc 
 _refln_F_squared_meas 
 _refln_F_squared_sigma 
 _refln_observed_status 
   1   0   0      261.96      312.93      6.09 o 
   2   0   0    20612.38    20496.01    915.29 o 
   3   0   0       47.99       57.28      2.51 o 
   4   0   0     6259.44     6383.12    144.11 o 
   5   0   0     9907.90    10429.95    148.80 o 
   6   0   0      859.02      845.38     17.36 o 
   7   0   0     5909.86     6007.35    114.66 o 
   8   0   0      267.85      268.40     18.89 o 
   9   0   0      733.04      756.16     24.52 o 
  10   0   0       44.49       47.10     13.99 o 
  11   0   0      869.46      947.21     50.83 o 
 -10   1   0     2553.65     2709.17     99.80 o 
  -9   1   0      407.02      416.40     17.51 o 
  -8   1   0     3640.01     3631.66     80.92 o 
  -7   1   0     2681.05     2589.77     43.01 o 
  -6   1   0     4635.56     4632.61     70.16 o 
  -5   1   0    10156.27    10358.52    147.60 o 
  -4   1   0        3.66       11.11      3.83 o 
  -3   1   0    17034.95    17773.50    247.71 o 
  -2   1   0       41.48       57.52      7.23 o 
  -1   1   0    26120.71    26758.39    770.44 o 
   0   1   0     4707.32     4884.93     69.68 o 
   1   1   0     8264.12     8776.61    219.43 o 
   2   1   0    24934.10    24057.37   1115.22 o 
   3   1   0      923.49      902.51     20.21 o 
   4   1   0     3949.57     3909.00     58.63 o 
   5   1   0      831.82      788.44     15.47 o 
   6   1   0     3808.05     3779.59     58.51 o 
   7   1   0      507.98      522.88     16.89 o 
   8   1   0     1988.73     2015.93     42.26 o 
   9   1   0      903.46      970.67     28.57 o 
  10   1   0      781.78      806.83     43.37 o 
 -10   2   0      825.94      860.93     48.97 o 
  -9   2   0      365.66      363.45     27.98 o 
  -8   2   0     1947.67     1952.90     46.38 o 
  -7   2   0       64.86       61.61      6.36 o 
  -6   2   0     2144.88     2131.85     35.57 o 
  -5   2   0      453.19      438.33     10.06 o 
  -4   2   0     6158.77     6413.43     92.52 o 
  -3   2   0     2196.54     2440.49     36.76 o 
  -2   2   0      446.87      517.31     35.97 o 
  -1   2   0    16837.97    16849.63    369.37 o 
   0   2   0     2276.42     2453.50     35.33 o 
   1   2   0    28650.80    26207.93   1345.05 o 
   2   2   0      441.55      406.32     11.30 o 
   3   2   0     8078.78     8168.61    152.92 o 
   4   2   0       65.21       80.83      8.94 o 
   5   2   0     1260.29     1288.98     22.64 o 
   6   2   0     5556.38     5622.38     83.95 o 
   7   2   0     3322.99     3282.96     77.86 o 
   8   2   0      890.67      902.95     20.27 o 
   9   2   0      409.30      417.48     13.10 o 
 -10   3   0       76.13       77.42     16.79 o 
  -9   3   0     1620.40     1625.34     42.47 o 
  -8   3   0     1111.98     1134.32     31.71 o 
  -7   3   0     3507.72     3420.55     70.52 o 
  -6   3   0      731.80      701.59     22.15 o 
  -5   3   0     1183.25     1211.45     21.54 o 
  -4   3   0     6622.56     7000.88    100.76 o 
  -3   3   0       67.68      117.35      8.20 o 
  -2   3   0    13039.08    13209.38    273.66 o 
  -1   3   0      227.88      237.22      5.12 o 
   0   3   0    30213.16    29461.45    588.41 o 
   1   3   0      759.36      871.35     14.33 o 
   2   3   0       52.19       81.62      4.66 o 
   3   3   0      454.96      514.51     26.25 o 
   4   3   0     3334.99     3294.05     49.65 o 
   5   3   0     2868.53     2830.63     44.41 o 
   6   3   0     1258.33     1235.81     23.01 o 
   7   3   0     4023.69     4074.74     83.66 o 
   8   3   0      786.83      796.77     21.27 o 
   9   3   0     2331.88     2331.92     52.39 o 
 -10   4   0     1404.08     1442.96     67.16 o 
  -9   4   0      512.41      558.63     32.88 o 
  -8   4   0     3588.51     3570.64     75.69 o 
  -7   4   0     1836.32     1727.12     41.32 o 
  -6   4   0      260.29      266.79     11.53 o 
  -5   4   0     3186.86     3013.65     60.69 o 
  -4   4   0      686.11      674.11     12.92 o 
  -3   4   0    10620.31    10898.59    300.95 o 
  -2   4   0     1450.25     1452.37     23.07 o 
  -1   4   0    16848.74    16976.18    236.65 o 
   0   4   0       11.73       25.55      6.90 o 
   1   4   0     2500.83     2397.39     35.97 o 
   2   4   0     6298.52     6421.88     91.86 o 
   3   4   0     5321.54     5475.62     79.22 o 
   4   4   0     3019.42     3090.52     71.60 o 
   5   4   0      873.45      870.90     16.93 o 
   6   4   0     2438.17     2481.75     40.69 o 
   7   4   0        5.61       10.06      2.81 o 
   8   4   0      377.59      384.11     11.67 o 
   9   4   0     1481.18     1555.75     36.44 o 
  -9   5   0      711.78      769.84     26.86 o 
  -8   5   0     1284.23     1252.15     34.63 o 
  -7   5   0      418.22      408.35     16.35 o 
  -6   5   0     4267.57     4280.46     84.85 o 
  -5   5   0      255.87      282.94     19.82 o 
  -4   5   0     4827.88     4920.35     92.31 o 
  -3   5   0       70.25       72.81      3.86 o 
  -2   5   0      363.76      404.67      8.62 o 
  -1   5   0    17096.22    16967.49    290.99 o 
   0   5   0     4930.66     5358.89     77.22 o 
   1   5   0     8826.85     8712.82    135.65 o 
   2   5   0        1.82       18.59     10.03 o 
   3   5   0     3060.92     2836.70     43.51 o 
   4   5   0      809.45      821.40     15.87 o 
   5   5   0     3367.87     3417.24     52.85 o 
   6   5   0     3180.84     3118.12     49.52 o 
   7   5   0     2528.30     2552.82     42.78 o 
   8   5   0     1635.77     1669.43     37.59 o 
   9   5   0      763.92      812.89     32.65 o 
  10   5   0     1756.06     1895.35     64.36 o 
  -9   6   0     1535.20     1482.33     41.68 o 
  -8   6   0      182.92      192.39     25.65 o 
  -7   6   0     1523.30     1417.89     36.74 o 
  -6   6   0      494.05      451.26     36.61 o 
  -5   6   0     3701.49     3660.57     73.13 o 
  -4   6   0     4079.56     3965.72    128.02 o 
  -3   6   0     1931.91     1965.32     41.99 o 
  -2   6   0     7068.11     6645.83     96.02 o 
  -1   6   0     2076.84     2125.56     33.69 o 
   0   6   0     8023.05     7955.90    113.54 o 
   1   6   0     1110.85     1097.81     19.07 o 
   2   6   0    10177.64    10531.11    218.23 o 
   3   6   0     1699.87     1625.83     33.52 o 
   4   6   0     8200.74     8403.69    121.14 o 
   5   6   0     5586.65     5512.45     82.02 o 
   6   6   0     2975.72     3058.39     49.00 o 
   7   6   0     2853.96     2942.68     58.86 o 
   8   6   0      158.13      168.96      9.55 o 
  10   6   0        2.79        3.26      6.53 o 
  -9   7   0      166.11      137.11     15.86 o 
  -8   7   0     1850.65     1884.07     48.03 o 
  -7   7   0     1328.95     1226.89     34.04 o 
  -6   7   0       32.58       35.53      5.71 o 
  -5   7   0     2907.97     2846.08     59.94 o 
  -4   7   0     2350.28     2297.23     49.16 o 
  -3   7   0    11767.13    11282.17    321.33 o 
  -2   7   0        1.52        9.96      1.83 o 
  -1   7   0     4771.94     4686.24     69.65 o 
   0   7   0     1010.17      989.11     18.19 o 
   1   7   0     1562.78     1612.71     32.48 o 
   2   7   0     4985.10     5092.55     75.62 o 
   3   7   0     6358.22     6319.90    102.00 o 
   4   7   0     2579.73     2510.04     69.49 o 
   5   7   0       44.44       44.98      3.69 o 
   6   7   0     2473.70     2610.69     81.85 o 
   7   7   0       99.85      101.67     10.26 o 
   8   7   0     1761.86     1888.35     59.70 o 
   9   7   0      637.61      672.05     33.11 o 
  10   7   0      847.73      977.52     42.91 o 
  11   7   0      374.11      441.19     28.45 o 
  -8   8   0     2064.94     2078.39     52.62 o 
  -7   8   0       94.26       89.54      9.19 o 
  -6   8   0     1902.65     1816.16     44.09 o 
  -5   8   0        0.72       10.79      3.78 o 
  -4   8   0     3304.55     3136.53     82.55 o 
  -3   8   0      177.35      225.91     10.49 o 
  -2   8   0     1994.67     2031.93     33.74 o 
  -1   8   0     4074.63     4089.46     62.32 o 
   0   8   0       11.72       29.17      5.66 o 
   1   8   0     3477.78     3335.76     51.66 o 
   2   8   0      211.76      213.18      6.94 o 
   3   8   0     4510.70     4621.26     69.96 o 
   4   8   0      670.00      649.00     19.35 o 
   5   8   0     2397.16     2487.49     70.19 o 
   6   8   0     1383.48     1413.16     49.20 o 
   7   8   0     1400.96     1472.38     44.07 o 
   8   8   0     2760.32     2919.67     61.63 o 
   9   8   0      875.49     1019.03     43.37 o 
  10   8   0     1313.03     1464.88     56.90 o 
  -8   9   0        5.36       -3.26      7.00 o 
  -7   9   0     1450.64     1499.55     40.97 o 
  -6   9   0      901.39      856.79     27.29 o 
  -5   9   0      946.47      892.53     26.56 o 
  -4   9   0     2180.30     2064.99     47.03 o 
  -3   9   0      309.13      306.14     12.67 o 
  -2   9   0     8231.52     7809.09    260.94 o 
  -1   9   0      100.89      104.43     12.74 o 
   0   9   0     3444.75     3595.36     62.42 o 
   1   9   0     4903.96     4923.98     74.62 o 
   2   9   0     5511.59     5484.23     82.58 o 
   3   9   0     6042.11     6068.04    111.70 o 
   4   9   0     6098.34     5934.95    109.76 o 
   5   9   0     4941.27     4891.14    110.53 o 
   6   9   0     1302.55     1323.16     32.98 o 
   7   9   0      449.18      478.17     19.82 o 
   8   9   0       29.61       45.51     11.43 o 
   9   9   0     2087.07     2452.67     81.15 o 
  10   9   0       16.72       13.52      8.86 o 
  -7  10   0     2131.08     2162.60     54.38 o 
  -6  10   0      271.30      267.11     15.07 o 
  -5  10   0     4051.40     3971.88     82.80 o 
  -4  10   0      861.93      846.37     25.52 o 
  -3  10   0     5972.26     5761.11    155.77 o 
  -2  10   0      235.21      225.98     11.01 o 
  -1  10   0     2995.30     2902.09     59.69 o 
   0  10   0     2423.98     2359.50     39.90 o 
   1  10   0      280.94      310.06     11.01 o 
   2  10   0     2458.37     2379.07     50.48 o 
   3  10   0     1736.59     1755.61     41.51 o 
   4  10   0     4459.89     4329.16     84.20 o 
   5  10   0       28.20       36.76      8.63 o 
   6  10   0     1023.06     1008.97     28.19 o 
   7  10   0       74.09       81.35      8.22 o 
   8  10   0     1586.97     1723.72     52.93 o 
   9  10   0      354.85      379.16     26.58 o 
  10  10   0      698.43      776.51     40.57 o 
  -6  11   0     1551.11     1541.76     44.31 o 
  -5  11   0        1.27        3.85      4.44 o 
  -4  11   0      824.20      823.62     26.18 o 
  -3  11   0      654.65      613.00     26.35 o 
  -2  11   0      546.08      535.97     18.63 o 
  -1  11   0     1885.93     1841.55     42.37 o 
   0  11   0       16.25       17.47      3.31 o 
   1  11   0     1952.42     1932.06     43.35 o 
   2  11   0        5.86       66.69     11.19 o 
   3  11   0     1245.03     1234.24     31.67 o 
   4  11   0      614.44      570.94     19.52 o 
   5  11   0     2934.83     2821.22     60.32 o 
   6  11   0      652.21      627.06     21.60 o 
   7  11   0      852.60      843.74     26.71 o 
   8  11   0      904.43      946.06     35.91 o 
   9  11   0      408.30      407.15     28.45 o 
  -6  12   0      316.39      300.35     25.18 o 
  -5  12   0      250.98      230.71     14.32 o 
  -4  12   0     1180.91     1204.40     34.58 o 
  -3  12   0      230.10      224.20     12.81 o 
  -2  12   0     1277.83     1335.41     36.61 o 
  -1  12   0       13.13       22.62      4.91 o 
   0  12   0      947.23      929.95     39.64 o 
   1  12   0      902.52      912.49     26.36 o 
   2  12   0     3111.88     2995.16     63.44 o 
   3  12   0      448.05      423.78     35.91 o 
   4  12   0     2164.91     2127.82     48.75 o 
   5  12   0      748.42      724.58     41.04 o 
   6  12   0      989.88     1002.44     29.51 o 
   7  12   0      979.55      964.51     29.66 o 
   8  12   0      265.39      258.84     22.39 o 
  -5  13   0     1755.46     1862.23     71.82 o 
  -4  13   0      161.23      170.07     12.86 o 
  -3  13   0     1872.54     1928.12     48.31 o 
  -2  13   0        0.98        3.73      6.53 o 
  -1  13   0      751.79      735.01     35.91 o 
   0  13   0      586.75      607.69     32.65 o 
   1  13   0     1694.64     1719.52     63.89 o 
   2  13   0      390.82      430.07     17.70 o 
   3  13   0     2541.08     2553.38     57.24 o 
   4  13   0     2372.96     2327.84     53.68 o 
   5  13   0      430.84      426.88     18.13 o 
   6  13   0      711.65      686.77     30.08 o 
   7  13   0       97.55       83.38     14.22 o 
   8  13   0     2209.58     2328.61     80.68 o 
  -3  14   0      420.20      451.45     29.85 o 
  -2  14   0     1480.08     1559.56     61.10 o 
  -1  14   0      634.49      641.27     34.98 o 
   0  14   0      945.30      931.82     44.31 o 
   1  14   0      798.71      828.75     41.51 o 
   2  14   0       31.02       31.71     10.26 o 
   3  14   0     1881.56     1853.25     47.57 o 
   4  14   0       85.76       80.01      9.03 o 
   5  14   0     2348.91     2309.40     54.72 o 
   6  14   0      417.13      402.55     18.63 o 
   7  14   0      330.82      366.78     17.95 o 
  -2  15   0     1654.81     1752.17     69.02 o 
  -1  15   0       19.97       27.52     10.26 o 
   0  15   0     2227.10     2183.10     80.68 o 
   1  15   0      547.22      601.62     36.38 o 
   2  15   0     1949.47     1992.35     74.62 o 
   3  15   0      488.98      526.42     21.45 o 
   4  15   0     1868.84     1872.97     47.88 o 
   5  15   0      975.49     1009.32     60.86 o 
   6  15   0      317.90      328.29     16.96 o 
   1  16   0     2130.85     2140.66     81.62 o 
   2  16   0      582.63      649.19     38.24 o 
   3  16   0      255.88      290.55     24.72 o 
   4  16   0     1435.97     1517.99     64.59 o 
   5  16   0      108.19      114.79     10.82 o 
  -5 -16   1     1068.72     1002.24     44.77 o 
  -4 -16   1      122.62      118.82     11.49 o 
  -3 -16   1      970.87     1008.30     48.50 o 
  -2 -16   1      145.58      147.84     19.12 o 
  -1 -16   1      541.60      502.75     33.58 o 
  -6 -15   1     1142.72     1137.46     34.78 o 
  -5 -15   1      189.15      192.50     13.51 o 
  -4 -15   1      967.69      946.59     30.65 o 
  -3 -15   1      686.99      714.98     25.76 o 
  -2 -15   1      348.58      336.72     26.12 o 
  -1 -15   1     1305.90     1287.19     56.90 o 
   0 -15   1        8.49        7.00      7.93 o 
   1 -15   1     1463.70     1590.80     66.23 o 
  -7 -14   1      719.24      761.63     27.21 o 
  -6 -14   1      704.58      749.46     26.38 o 
  -5 -14   1      798.86      805.40     27.28 o 
  -4 -14   1     3071.91     3017.23     66.88 o 
  -3 -14   1      222.41      237.57     16.79 o 
  -2 -14   1     1709.44     1707.42     43.87 o 
  -1 -14   1       20.24       67.62     13.99 o 
   0 -14   1     2348.51     2470.39     86.28 o 
   1 -14   1      344.93      317.13     25.18 o 
   2 -14   1     1572.43     1590.80     62.96 o 
   3 -14   1      748.64      721.02     38.71 o 
  -8 -13   1      254.71      266.46     26.82 o 
  -7 -13   1     2238.43     2292.67     55.40 o 
  -6 -13   1      498.73      503.16     20.61 o 
  -5 -13   1     1901.11     1926.14     47.30 o 
  -4 -13   1      165.40      172.89     11.86 o 
  -3 -13   1     1944.81     1878.89     45.90 o 
  -2 -13   1      431.37      404.05     17.39 o 
  -1 -13   1      819.44      887.14     27.29 o 
   0 -13   1      595.28      596.49     32.65 o 
   1 -13   1      248.41      244.38     20.52 o 
   2 -13   1      971.56      950.01     42.91 o 
   3 -13   1       34.89       42.91     11.19 o 
   4 -13   1      760.07      781.08     27.70 o 
   5 -13   1      126.62      104.93     16.32 o 
  -8 -12   1     2038.57     2140.89     52.60 o 
  -7 -12   1        0.63       -1.47      4.25 o 
  -6 -12   1      580.86      543.37     21.45 o 
  -5 -12   1     1024.32     1027.84     32.88 o 
  -4 -12   1      662.35      666.17     22.40 o 
  -3 -12   1     2166.76     2103.78     48.54 o 
  -2 -12   1      343.87      344.37     15.33 o 
  -1 -12   1     3281.92     3280.52     68.59 o 
   0 -12   1        2.33       12.59      7.00 o 
   1 -12   1     1994.08     1965.30     67.16 o 
   2 -12   1      536.83      526.35     19.42 o 
   3 -12   1     2179.21     2206.57     52.10 o 
   4 -12   1     1232.43     1252.25     35.61 o 
   5 -12   1     1066.85     1108.67     34.07 o 
   6 -12   1      663.07      604.39     24.53 o 
  -9 -11   1     1149.69     1185.06     51.77 o 
  -8 -11   1      485.15      524.33     21.07 o 
  -7 -11   1     1365.33     1339.19     36.44 o 
  -6 -11   1     1897.82     1805.82     69.72 o 
  -5 -11   1     1813.51     1777.84     42.53 o 
  -4 -11   1     3426.70     3373.11     85.11 o 
  -3 -11   1      112.38      102.61      8.29 o 
  -2 -11   1     1564.16     1569.70     37.96 o 
  -1 -11   1       89.99       94.24      9.56 o 
   0 -11   1     6493.39     6350.54    117.97 o 
   1 -11   1     2494.44     2480.78     53.90 o 
   2 -11   1     1604.09     1611.53     39.08 o 
   3 -11   1     1571.04     1547.67     38.91 o 
   4 -11   1      841.88      829.73     26.38 o 
   5 -11   1     2254.82     2233.30     53.61 o 
   6 -11   1       36.19       38.68     15.39 o 
  -9 -10   1      787.36      866.99     41.97 o 
  -8 -10   1     1083.69     1208.49     33.95 o 
  -7 -10   1     1782.87     1819.59     44.02 o 
  -6 -10   1      725.24      710.61     22.92 o 
  -5 -10   1     5431.23     5488.64    104.51 o 
  -4 -10   1       96.13       85.55      7.89 o 
  -3 -10   1     2679.03     2578.05     54.67 o 
  -2 -10   1      722.88      688.51     24.95 o 
  -1 -10   1     2748.95     2741.45     56.62 o 
   0 -10   1     1733.19     1743.99     37.76 o 
   1 -10   1      366.76      363.89     11.00 o 
   2 -10   1     3921.47     3812.20     76.50 o 
   3 -10   1        1.63       11.18     10.96 o 
   4 -10   1     1983.71     1962.70     53.87 o 
   5 -10   1      297.69      295.82     14.80 o 
   6 -10   1     1654.75     1640.66     43.02 o 
   7 -10   1      436.04      432.75     20.12 o 
 -10  -9   1     1658.81     1859.44     69.02 o 
  -9  -9   1       88.47       88.61     13.99 o 
  -8  -9   1     2343.55     2402.87     54.40 o 
  -7  -9   1      173.44      178.16     10.71 o 
  -6  -9   1      513.62      519.26     18.47 o 
  -5  -9   1     1616.13     1590.46     37.59 o 
  -4  -9   1     1667.92     1640.56     37.89 o 
  -3  -9   1     5191.88     5055.33     95.07 o 
  -2  -9   1     2225.57     2215.36     47.18 o 
  -1  -9   1     1012.32     1075.44     21.08 o 
   0  -9   1       54.32       64.83      4.45 o 
   1  -9   1     2427.26     2379.65     39.72 o 
   2  -9   1     4635.80     4556.54     87.86 o 
   3  -9   1     1788.17     1769.74     40.70 o 
   4  -9   1     1614.91     1535.18     37.49 o 
   5  -9   1     1870.55     1800.32     43.54 o 
   6  -9   1     1925.82     1944.45     47.54 o 
   7  -9   1      352.38      376.70     28.22 o 
   8  -9   1     1444.93     1549.76     57.36 o 
 -10  -8   1      111.26      134.32     17.26 o 
  -9  -8   1     1740.48     1761.65     43.50 o 
  -8  -8   1     1126.52     1203.72     32.30 o 
  -7  -8   1     1002.88     1015.02     27.85 o 
  -6  -8   1     3432.88     3518.50     70.24 o 
  -5  -8   1     2229.03     2234.27     57.36 o 
  -4  -8   1     7513.10     7363.73    332.99 o 
  -3  -8   1      747.59      760.86     21.04 o 
  -2  -8   1     3730.13     3664.01     56.64 o 
  -1  -8   1      420.51      359.87      9.36 o 
   0  -8   1     8697.87     8697.99    125.78 o 
   1  -8   1     6352.00     6373.60     93.90 o 
   2  -8   1     2861.57     2849.40     45.47 o 
   3  -8   1      704.05      729.06     28.45 o 
   4  -8   1      588.34      577.63     19.35 o 
   5  -8   1      740.90      770.33     23.44 o 
   6  -8   1      756.85      734.85     23.96 o 
   7  -8   1     1574.89     1555.86     41.20 o 
   8  -8   1        4.28       -1.12      5.25 o 
 -11  -7   1      646.70      761.59     38.24 o 
 -10  -7   1      661.99      714.49     35.91 o 
  -9  -7   1     2534.89     2729.47     83.48 o 
  -8  -7   1     2084.93     2188.56     48.96 o 
  -7  -7   1     3411.74     3455.91     69.49 o 
  -6  -7   1       21.62       34.27      5.10 o 
  -5  -7   1     4031.21     4104.12     78.35 o 
  -4  -7   1      950.74     1011.11     25.19 o 
  -3  -7   1     4848.61     4800.50     74.34 o 
  -2  -7   1     1916.46     1917.76     31.72 o 
  -1  -7   1     4842.67     4713.06     70.32 o 
   0  -7   1      175.79      193.80      6.33 o 
   1  -7   1      189.89      194.48      6.45 o 
   2  -7   1     2403.47     2448.27     39.28 o 
   3  -7   1      286.06      273.78     10.45 o 
   4  -7   1     3342.25     3423.60     93.27 o 
   5  -7   1      250.60      257.06     11.99 o 
   6  -7   1     1849.35     1700.12     41.16 o 
   7  -7   1       19.28       20.78      5.49 o 
   8  -7   1      513.22      496.05     20.38 o 
 -10  -6   1     1408.97     1499.86     55.50 o 
  -9  -6   1      215.63      242.90     12.67 o 
  -8  -6   1     1230.44     1259.66     34.28 o 
  -7  -6   1       54.50       63.32      6.42 o 
  -6  -6   1     3099.30     3224.53     63.32 o 
  -5  -6   1     1535.68     1627.86     28.41 o 
  -4  -6   1     5125.72     5371.76     79.51 o 
  -3  -6   1     4658.22     4745.66     70.33 o 
  -2  -6   1     2973.31     3019.62     46.24 o 
  -1  -6   1     3907.50     4081.59     60.90 o 
   0  -6   1       30.08       55.77      3.21 o 
   1  -6   1     7658.86     7829.25    112.46 o 
   2  -6   1     1901.91     1861.38     30.40 o 
   3  -6   1     3200.85     3228.34     52.02 o 
   4  -6   1     2250.25     2235.79     47.13 o 
   5  -6   1     5781.50     5692.57    108.06 o 
   6  -6   1     1534.22     1508.28     36.83 o 
   7  -6   1     1048.48     1035.57     29.69 o 
   8  -6   1     1616.54     1541.50     40.79 o 
   9  -6   1      175.79      171.63     22.39 o 
 -10  -5   1        6.39        5.13      6.06 o 
  -9  -5   1     1391.72     1430.87     35.42 o 
  -8  -5   1      720.03      736.24     21.76 o 
  -7  -5   1      703.98      712.15     27.98 o 
  -6  -5   1     6301.73     6446.62    118.03 o 
  -5  -5   1     3683.23     3710.19     70.24 o 
  -4  -5   1     7711.61     7913.82    140.97 o 
  -3  -5   1      391.44      419.13     12.06 o 
  -2  -5   1    10754.13    10652.21    157.36 o 
  -1  -5   1      119.29      138.49      4.32 o 
   0  -5   1    22150.33    22333.84    331.96 o 
   1  -5   1     7380.35     7420.02    106.09 o 
   2  -5   1     8808.11     8977.20    127.72 o 
   3  -5   1      993.79     1017.76     25.53 o 
   4  -5   1     4720.95     4759.24     86.37 o 
   5  -5   1     5686.47     5460.58    103.24 o 
   6  -5   1     1302.21     1241.31     31.36 o 
   7  -5   1     6804.23     6638.34    127.11 o 
   8  -5   1       20.60       20.50      5.43 o 
   9  -5   1     1770.67     1937.79     79.75 o 
  -9  -4   1     2295.44     2408.03     51.77 o 
  -8  -4   1     3015.21     3133.73     64.66 o 
  -7  -4   1     2480.57     2452.41     41.40 o 
  -6  -4   1       95.84       95.28     10.91 o 
  -5  -4   1     4715.75     4881.24     72.93 o 
  -4  -4   1     1908.30     2135.31     34.01 o 
  -3  -4   1    33845.96    33227.32    572.32 o 
  -2  -4   1      355.41      367.31      7.65 o 
  -1  -4   1    25805.02    24960.94    609.74 o 
   0  -4   1      936.56      888.25     15.16 o 
   1  -4   1     3173.20     3097.96     45.82 o 
   2  -4   1     9367.56     9884.04    139.39 o 
   3  -4   1       14.77       17.88      1.76 o 
   4  -4   1     6394.91     6517.31    108.76 o 
   5  -4   1      196.33      196.90      9.80 o 
   6  -4   1     3701.06     3640.77     94.44 o 
   7  -4   1      311.22      309.59     13.37 o 
   8  -4   1      884.20      880.68     26.96 o 
   9  -4   1     1393.97     1408.45     63.89 o 
  10  -4   1       26.29       27.52     12.13 o 
  -9  -3   1      731.27      784.37     51.07 o 
  -8  -3   1     1861.42     1930.70     44.15 o 
  -7  -3   1      516.69      548.39     13.87 o 
  -6  -3   1     6167.27     6435.45     95.35 o 
  -5  -3   1     1636.60     1737.04     29.38 o 
  -4  -3   1     3214.66     3368.81     50.93 o 
  -3  -3   1     5885.92     6425.65    198.91 o 
  -2  -3   1     1243.59     1373.63     21.79 o 
  -1  -3   1     2662.03     2759.80     40.90 o 
   0  -3   1     3605.44     3683.67     53.21 o 
   1  -3   1    19966.55    19638.60    272.98 o 
   2  -3   1      582.02      587.23     10.69 o 
   3  -3   1     2050.78     1929.63     30.10 o 
   4  -3   1     1024.41     1069.39     18.78 o 
   5  -3   1     3107.19     3121.99     71.43 o 
   6  -3   1     1346.97     1295.58     31.26 o 
   7  -3   1      711.32      697.01     21.46 o 
   8  -3   1     4664.13     4566.21     94.21 o 
   9  -3   1      154.52      138.05     19.59 o 
  10  -3   1     2069.84     2239.53     89.54 o 
 -10  -2   1      387.79      436.53     29.38 o 
  -9  -2   1     1253.09     1335.53     35.66 o 
  -8  -2   1     2766.64     2884.06     92.34 o 
  -7  -2   1     1550.05     1582.40     54.96 o 
  -6  -2   1     4651.86     4605.98     70.01 o 
  -5  -2   1     1233.63     1224.43     21.93 o 
  -4  -2   1     7276.33     7552.61    155.14 o 
  -3  -2   1      151.53      147.61      5.28 o 
  -2  -2   1    33033.28    31387.06    438.67 o 
  -1  -2   1       70.70      101.29      3.17 o 
   0  -2   1     8116.14     8071.55    113.45 o 
   1  -2   1       49.19       69.48      5.83 o 
   2  -2   1     1393.33     1338.63     20.87 o 
   3  -2   1     8409.14     8566.40    199.19 o 
   4  -2   1     3422.86     3551.16     53.05 o 
   5  -2   1     5448.51     5357.65     79.10 o 
   6  -2   1      112.07      104.85      8.59 o 
   7  -2   1     3085.30     3104.03     75.79 o 
   8  -2   1        7.32        9.89      3.88 o 
   9  -2   1     1706.07     1678.48     69.96 o 
  10  -2   1      140.35      117.06     20.05 o 
 -10  -1   1     1262.49     1390.73     60.63 o 
  -9  -1   1      674.58      720.14     23.86 o 
  -8  -1   1     1756.21     1782.55     42.62 o 
  -7  -1   1     7253.23     7376.02    159.27 o 
  -6  -1   1       19.07       21.70      4.90 o 
  -5  -1   1     5348.27     5398.03     79.62 o 
  -4  -1   1      201.89      191.98      6.45 o 
  -3  -1   1    26257.61    24740.71    343.29 o 
  -2  -1   1     2556.39     2637.48     45.15 o 
  -1  -1   1    13658.73    13599.60    192.16 o 
   0  -1   1    13124.50    11919.62    240.74 o 
   1  -1   1      172.99      206.37      4.62 o 
   2  -1   1     3419.78     3936.43     67.43 o 
   3  -1   1      786.69      800.81     15.95 o 
   4  -1   1     9720.74     9737.88    179.17 o 
   5  -1   1       14.65       27.17      2.83 o 
   6  -1   1     1976.53     1997.22     33.60 o 
   7  -1   1      107.92      104.98      5.44 o 
   8  -1   1     1445.79     1439.12     42.44 o 
   9  -1   1     1160.48     1186.46     54.57 o 
  10  -1   1      184.69      197.28     23.79 o 
  11  -1   1     1365.59     1376.27     65.29 o 
 -11   0   1      649.03      758.33     43.84 o 
 -10   0   1      844.96      881.45     47.10 o 
  -9   0   1      337.49      341.85     15.80 o 
  -8   0   1     1898.00     1914.15     45.20 o 
  -7   0   1      656.69      667.43     15.63 o 
  -6   0   1     8679.90     8429.61    122.73 o 
  -5   0   1      153.15      157.22      6.98 o 
  -4   0   1     1861.38     1926.95     30.61 o 
  -3   0   1       28.19       42.76      7.70 o 
  -2   0   1     6275.99     6542.33     92.25 o 
  -1   0   1    10810.32    10957.60    446.22 o 
   0   0   1      910.14     1027.13     18.30 o 
   1   0   1    15646.28    16142.91    778.76 o 
   2   0   1     4610.37     4712.11    256.97 o 
   3   0   1      886.37      879.76     22.71 o 
   4   0   1       31.30       56.34      3.65 o 
   5   0   1      916.57      935.74     17.44 o 
   6   0   1     8981.25     8820.60    141.79 o 
   7   0   1       31.51       40.46      3.82 o 
   8   0   1     5245.80     5261.30     81.45 o 
   9   0   1       71.56       73.69     14.46 o 
  10   0   1     2414.08     2517.49     93.74 o 
  11   0   1       23.37       26.58     10.26 o 
 -10   1   1      320.74      347.45     29.38 o 
  -9   1   1     1200.74     1259.43     35.18 o 
  -8   1   1      867.30      846.28     25.77 o 
  -7   1   1     3676.44     3716.36     75.29 o 
  -6   1   1     1804.72     1844.39     31.51 o 
  -5   1   1      178.35      184.91      5.94 o 
  -4   1   1    10302.12    10415.81    256.08 o 
  -3   1   1      131.09      158.95      4.36 o 
  -2   1   1     8063.29     8042.27    113.05 o 
  -1   1   1     3533.24     3688.07     53.72 o 
   0   1   1    18457.18    18134.66    256.73 o 
   1   1   1     2274.84     2548.75     50.02 o 
   2   1   1     2607.96     2683.68     64.93 o 
   3   1   1     1883.85     1680.83     26.06 o 
   4   1   1     4328.84     4413.21     80.38 o 
   5   1   1     7960.61     7746.99    208.85 o 
   6   1   1      896.62      894.92     17.93 o 
   7   1   1     5185.80     5323.22     81.09 o 
   8   1   1     1197.97     1189.10     24.27 o 
   9   1   1     1602.95     1639.31     65.29 o 
  10   1   1      420.73      473.84     33.11 o 
  11   1   1     1496.91     1532.51     68.09 o 
 -10   2   1     1030.80     1122.10     56.43 o 
  -9   2   1     1095.31     1119.27     32.94 o 
  -8   2   1      248.28      249.15     12.85 o 
  -7   2   1     5312.30     5235.68    142.94 o 
  -6   2   1       59.67       63.90      6.03 o 
  -5   2   1     5809.55     5565.12     82.13 o 
  -4   2   1      146.61      156.00      6.43 o 
  -3   2   1    10255.23     9921.15    139.88 o 
  -2   2   1       13.17       27.66      3.99 o 
  -1   2   1     3732.06     3890.03    100.74 o 
   0   2   1     2351.56     2523.94     36.30 o 
   1   2   1     8166.17     8276.80    149.40 o 
   2   2   1     2884.51     3460.87     93.30 o 
   3   2   1    12593.59    13674.26    200.98 o 
   4   2   1    11137.62    11382.95    160.71 o 
   5   2   1        1.04       10.18      4.71 o 
   6   2   1     1292.55     1356.74     24.54 o 
   7   2   1      788.23      799.55     17.38 o 
   8   2   1     3116.76     2938.78    200.69 o 
   9   2   1     1962.14     2028.26     61.10 o 
  10   2   1     1102.78     1116.03     51.77 o 
  11   2   1      734.72      818.95     46.17 o 
 -10   3   1      589.67      659.92     41.97 o 
  -9   3   1        3.37        9.88      5.35 o 
  -8   3   1     2921.95     2885.30     63.53 o 
  -7   3   1      341.26      298.41     19.59 o 
  -6   3   1     3000.36     2882.67     59.83 o 
  -5   3   1       10.59       32.12      9.79 o 
  -4   3   1     1482.30     1406.03     23.31 o 
  -3   3   1     3135.56     3172.62     47.11 o 
  -2   3   1      587.41      597.86     14.41 o 
  -1   3   1    18824.58    17994.39    251.79 o 
   0   3   1     1085.86     1154.98     21.27 o 
   1   3   1     1480.15     1483.50     22.60 o 
   2   3   1        1.98       12.57      1.65 o 
   3   3   1     4088.94     4589.57     71.13 o 
   4   3   1      102.47       98.49      4.09 o 
   5   3   1     1526.27     1672.96     27.95 o 
   6   3   1    10036.02    10101.29    257.98 o 
   7   3   1     1028.87     1064.49     21.19 o 
   8   3   1     3389.15     3388.12     55.23 o 
   9   3   1      965.74      985.22     28.21 o 
  10   3   1     2203.29     2229.74     80.68 o 
  -9   4   1     1105.35     1171.54     34.62 o 
  -8   4   1      656.10      616.84     21.95 o 
  -7   4   1     3028.30     2824.41     79.52 o 
  -6   4   1     1032.71     1004.95     26.78 o 
  -5   4   1       10.12       15.33      5.83 o 
  -4   4   1     2331.04     2162.58     44.48 o 
  -3   4   1        3.88        7.46      3.03 o 
  -2   4   1    10379.65    10048.16    176.60 o 
  -1   4   1     4968.55     5165.35     94.37 o 
   0   4   1    23392.77    23347.78    646.11 o 
   1   4   1     1540.64     1428.98     22.42 o 
   2   4   1     3527.66     3569.49     60.86 o 
   3   4   1     7056.79     6997.95    100.18 o 
   4   4   1     7975.75     8510.94    121.60 o 
   5   4   1    17926.41    19162.40    397.16 o 
   6   4   1       53.96       65.45     12.68 o 
   7   4   1     6578.76     6742.99    100.36 o 
   8   4   1        0.52        8.35      3.05 o 
   9   4   1     3115.47     3177.40     67.03 o 
  10   4   1     1973.87     1961.57     63.89 o 
  -9   5   1      431.73      411.97     29.85 o 
  -8   5   1      496.05      470.97     18.93 o 
  -7   5   1     3375.70     3243.00     68.93 o 
  -6   5   1       86.71      114.82     10.96 o 
  -5   5   1     7645.06     7106.34    131.49 o 
  -4   5   1        3.36        8.89      2.67 o 
  -3   5   1     7677.91     7548.37    136.03 o 
  -2   5   1      940.53     1000.71     17.00 o 
  -1   5   1    12687.66    13574.25    190.35 o 
   0   5   1    18319.45    18366.15    311.13 o 
   1   5   1     6267.81     6370.69    108.28 o 
   2   5   1     9778.92     9765.81    138.41 o 
   3   5   1     5770.48     5773.97     83.97 o 
   4   5   1    10630.82    11496.72    162.98 o 
   5   5   1     2221.12     2352.38     38.03 o 
   6   5   1     3260.37     3372.88     52.99 o 
   7   5   1     1363.45     1410.95     26.42 o 
   8   5   1     1499.16     1479.07     28.39 o 
   9   5   1     1522.90     1472.81     50.83 o 
  10   5   1      727.53      771.38     34.05 o 
  -9   6   1       24.29       20.75      6.27 o 
  -8   6   1     2796.82     2814.11     64.20 o 
  -7   6   1       44.85       46.47      6.56 o 
  -6   6   1     2948.22     2763.36     59.36 o 
  -5   6   1       11.67       16.54      4.11 o 
  -4   6   1     4323.37     4267.21     82.25 o 
  -3   6   1     1458.40     1477.45     36.38 o 
  -2   6   1      587.39      639.50     12.39 o 
  -1   6   1     5990.92     5833.51    106.87 o 
   0   6   1     1545.57     1505.84     24.63 o 
   1   6   1     6493.37     6930.69     99.55 o 
   2   6   1      329.78      395.00      9.33 o 
   3   6   1     1337.72     1342.21     23.29 o 
   4   6   1     1784.08     1823.20     30.41 o 
   5   6   1     2111.46     2250.94     36.89 o 
   6   6   1    10366.21    10742.14    179.54 o 
   7   6   1     1528.74     1580.04     29.14 o 
   8   6   1     1238.94     1293.83     31.13 o 
   9   6   1       40.23       36.38      8.39 o 
  11   6   1      337.28      378.23     25.65 o 
  -9   7   1     1310.39     1362.75     52.23 o 
  -8   7   1      360.31      346.94     17.26 o 
  -7   7   1      147.96      151.92     21.22 o 
  -6   7   1     1073.48     1024.03     29.00 o 
  -5   7   1       39.71       37.20      6.06 o 
  -4   7   1     6283.10     5869.07    110.63 o 
  -3   7   1        5.74        8.81      3.12 o 
  -2   7   1     5550.45     5328.70     78.22 o 
  -1   7   1      660.62      669.94     13.66 o 
   0   7   1     2755.69     2705.32     41.95 o 
   1   7   1     1707.99     1758.89     28.96 o 
   2   7   1     4407.35     4507.54     83.92 o 
   3   7   1     4602.83     4531.12     68.27 o 
   4   7   1     3207.97     3188.48     49.97 o 
   5   7   1     3173.10     3286.45     51.78 o 
   6   7   1      150.82      148.48      8.53 o 
   7   7   1     2699.95     2764.17    103.54 o 
   8   7   1      119.64      118.89     17.26 o 
   9   7   1     2594.43     2802.45     84.88 o 
  11   7   1      755.62      894.04     42.44 o 
  -8   8   1      263.78      238.07     34.74 o 
  -7   8   1     2277.08     2342.67     55.78 o 
  -6   8   1        5.58        3.50      3.96 o 
  -5   8   1     2524.80     2429.11     53.84 o 
  -4   8   1       23.11       19.17      4.29 o 
  -3   8   1     2493.04     2451.37     51.51 o 
  -2   8   1     3050.12     2933.72     58.81 o 
  -1   8   1     3583.80     3616.93     55.55 o 
   0   8   1     1770.71     1805.97     30.19 o 
   1   8   1     2619.68     2499.86     39.90 o 
   2   8   1     6044.08     6122.66     90.41 o 
   3   8   1     3686.50     3539.65     79.52 o 
   4   8   1     2517.17     2463.39     55.29 o 
   5   8   1        0.59        5.73      2.02 o 
   6   8   1     2609.47     2664.97     54.58 o 
   7   8   1       10.92       22.00      4.58 o 
   8   8   1     2484.82     2586.19     58.06 o 
  10   8   1      561.77      681.84     35.91 o 
  -8   9   1     2495.45     2412.56     78.82 o 
  -7   9   1        0.76       10.01      5.37 o 
  -6   9   1     1397.16     1315.43     36.06 o 
  -5   9   1       31.61       29.82      5.61 o 
  -4   9   1     2541.46     2420.17     53.31 o 
  -3   9   1     2633.21     2384.15     51.55 o 
  -2   9   1      205.69      175.85      9.22 o 
  -1   9   1     1932.90     2016.46     34.19 o 
   0   9   1     2159.47     2179.30     52.89 o 
   1   9   1     5071.31     5170.02     77.67 o 
   2   9   1        7.44       12.79      8.39 o 
   3   9   1     5980.14     5955.01     89.34 o 
   4   9   1      652.89      633.39     19.24 o 
   5   9   1     2689.71     2636.42     78.35 o 
   6   9   1     1145.02     1223.30     43.37 o 
   7   9   1      977.27      984.05     37.31 o 
   9   9   1       12.61       14.46      7.93 o 
  10   9   1     1602.72     1864.10     68.56 o 
  -7  10   1       96.18      104.42     11.15 o 
  -6  10   1      847.37      795.69     26.83 o 
  -5  10   1      418.88      392.08     17.20 o 
  -4  10   1     2694.20     2621.49     58.09 o 
  -3  10   1      557.66      494.38     17.77 o 
  -2  10   1     3284.91     3230.45     66.25 o 
  -1  10   1       64.04       55.70      6.09 o 
   0  10   1     2558.06     2465.28     41.23 o 
   1  10   1     1798.48     1725.08     30.72 o 
   2  10   1     6267.68     6178.97     92.91 o 
   3  10   1     5920.77     6053.50    112.01 o 
   4  10   1     2358.45     2303.04     49.38 o 
   5  10   1     6892.62     6517.86    120.66 o 
   6  10   1      659.18      685.71     24.72 o 
   7  10   1     2066.17     2091.22     66.69 o 
   8  10   1      192.16      208.00     18.19 o 
   9  10   1     2937.23     3303.33    102.60 o 
  10  10   1      216.89      264.90     23.32 o 
  -6  11   1       62.84       71.07      9.55 o 
  -5  11   1     2523.59     2503.95     58.38 o 
  -4  11   1       12.63       15.63      9.79 o 
  -3  11   1     2237.35     2121.64     49.11 o 
  -2  11   1     2427.00     2238.92     50.11 o 
  -1  11   1     4090.72     3881.66     77.83 o 
   0  11   1     2351.09     2233.47     48.79 o 
   1  11   1     5086.81     4924.40     76.23 o 
   2  11   1     4622.67     4594.37     88.56 o 
   3  11   1     1544.02     1571.15     37.44 o 
   4  11   1     2829.86     2754.95     58.12 o 
   5  11   1        0.70       22.80      4.91 o 
   6  11   1     3403.18     3291.97     68.42 o 
   7  11   1      223.30      243.40     13.18 o 
   8  11   1     1416.89     1514.32     56.90 o 
   9  11   1      777.02      797.97     39.64 o 
  -5  12   1      126.06      113.85     11.01 o 
  -4  12   1     1930.03     1838.59     46.31 o 
  -3  12   1     1253.11     1174.45     32.96 o 
  -2  12   1      718.51      710.52     23.08 o 
  -1  12   1      120.49      134.14      9.03 o 
   0  12   1      510.61      472.88     17.06 o 
   1  12   1     4368.09     4395.18    107.50 o 
   2  12   1      100.32       93.89     13.06 o 
   3  12   1     3873.07     3755.69     80.92 o 
   4  12   1      441.81      463.77     20.52 o 
   5  12   1      999.02     1009.97     29.00 o 
   6  12   1      363.77      340.79     15.49 o 
   7  12   1      317.69      334.49     15.99 o 
   8  12   1     2155.05     2201.76     75.55 o 
  -5  13   1      468.52      472.44     30.78 o 
  -4  13   1      877.40      872.86     29.15 o 
  -3  13   1       44.38       64.56      8.57 o 
  -2  13   1     1931.31     1866.47     46.00 o 
  -1  13   1      154.59      150.17     15.86 o 
   0  13   1      508.12      497.16     28.45 o 
   1  13   1     1122.26     1170.60     48.50 o 
   2  13   1     2567.37     2567.45     56.82 o 
   3  13   1     3368.09     3300.79     69.58 o 
   4  13   1      281.25      296.72     24.02 o 
   5  13   1     1634.41     1644.41     41.49 o 
   6  13   1       63.18       70.97      8.40 o 
   7  13   1      792.33      783.51     37.78 o 
   8  13   1      123.97       92.34     15.39 o 
  -4  14   1       43.25       33.11     10.26 o 
  -3  14   1     1893.32     1848.50     48.15 o 
  -2  14   1      690.20      698.16     36.38 o 
  -1  14   1     1160.76     1170.60     49.44 o 
   0  14   1     1112.20     1118.37     48.97 o 
   1  14   1     1167.73     1155.21     50.37 o 
   2  14   1     2307.97     2288.50     80.22 o 
   3  14   1      261.93      279.60     29.85 o 
   4  14   1     2461.97     2473.81     75.32 o 
   5  14   1      179.36      176.21     20.29 o 
   6  14   1      835.36      826.38     27.19 o 
   7  14   1      312.40      273.30     21.92 o 
  -2  15   1     1082.92     1112.77     50.37 o 
  -1  15   1      753.16      742.00     39.18 o 
   0  15   1       98.39      105.87     16.79 o 
   1  15   1     1275.59     1270.41     55.96 o 
   2  15   1      119.87      105.87     16.79 o 
   3  15   1      653.63      646.86     36.38 o 
   4  15   1      720.48      703.32     28.22 o 
   5  15   1      669.07      695.71     25.65 o 
   6  15   1      135.56      155.61     12.36 o 
   1  16   1      428.85      466.37     32.65 o 
   2  16   1      605.20      725.21     40.57 o 
   3  16   1      620.68      624.48     37.31 o 
   4  16   1      349.07      336.72     26.12 o 
   5  16   1      837.37      856.12     28.97 o 
   6  16   1        7.34        5.13      8.39 o 
  -4 -16   2     1267.80     1265.27     52.23 o 
  -3 -16   2       33.73       32.65      9.79 o 
  -2 -16   2      646.09      685.10     39.18 o 
  -6 -15   2       15.95       20.05      8.39 o 
  -5 -15   2      792.38      778.87     27.70 o 
  -4 -15   2      141.38      127.68     11.68 o 
  -3 -15   2      758.32      778.06     56.66 o 
  -2 -15   2      177.35      164.16     19.12 o 
  -1 -15   2      320.14      323.20     26.12 o 
   0 -15   2      872.36      829.68     44.31 o 
   1 -15   2      219.59      192.61     22.85 o 
  -7 -14   2      143.66      142.71     17.26 o 
  -6 -14   2      861.87      821.53     28.36 o 
  -5 -14   2      574.44      579.79     35.44 o 
  -4 -14   2      456.58      431.55     19.29 o 
  -3 -14   2     1240.46     1175.33     71.12 o 
  -2 -14   2        7.79        4.50      4.77 o 
  -1 -14   2      629.83      623.54     35.44 o 
   0 -14   2        1.03        7.93      7.93 o 
   1 -14   2     1635.20     1763.83     69.02 o 
   2 -14   2      612.45      606.75     36.38 o 
   3 -14   2      700.03      723.81     40.11 o 
  -8 -13   2     1271.97     1280.67     53.63 o 
  -7 -13   2       59.96       44.72      8.07 o 
  -6 -13   2     1908.41     1901.29     47.98 o 
  -5 -13   2      135.91      122.21     10.54 o 
  -4 -13   2     2371.87     2266.79     53.07 o 
  -3 -13   2      137.97      121.19     10.29 o 
  -2 -13   2     1118.78     1111.04     32.19 o 
  -1 -13   2     1185.43     1193.05     33.60 o 
   0 -13   2     1655.04     1666.82     63.89 o 
   1 -13   2     2158.23     2163.05     76.02 o 
   2 -13   2     1490.59     1527.84     59.70 o 
   3 -13   2     2213.01     2180.77     76.49 o 
   4 -13   2      373.85      396.88     27.52 o 
   5 -13   2      773.01      831.55     42.91 o 
  -8 -12   2      186.27      177.41     13.51 o 
  -7 -12   2     3244.01     3248.09    137.35 o 
  -6 -12   2        0.34        2.12      3.92 o 
  -5 -12   2     1409.98     1325.90     35.94 o 
  -4 -12   2      478.81      459.27     18.28 o 
  -3 -12   2     1818.60     1751.33     56.20 o 
  -2 -12   2     2828.74     2741.14     87.68 o 
  -1 -12   2     1873.92     1898.39     45.38 o 
   0 -12   2     2362.98     2356.33     71.59 o 
   1 -12   2      757.58      705.63     34.98 o 
   2 -12   2     1233.68     1193.92     48.04 o 
   3 -12   2        0.95        3.45      4.66 o 
   4 -12   2     1251.93     1267.44     36.28 o 
   5 -12   2      214.78      206.16     18.42 o 
   6 -12   2      552.07      586.10     24.73 o 
  -9 -11   2       28.69       34.70      7.91 o 
  -8 -11   2     1237.88     1251.23     40.57 o 
  -7 -11   2      350.23      354.08     16.81 o 
  -6 -11   2     1069.46     1055.86     30.83 o 
  -5 -11   2     1338.22     1314.51     34.78 o 
  -4 -11   2     1034.28     1020.55     28.97 o 
  -3 -11   2      731.60      748.85     23.49 o 
  -2 -11   2       43.56       58.77     10.49 o 
  -1 -11   2     1619.27     1580.99     38.57 o 
   0 -11   2      763.98      755.12     23.11 o 
   1 -11   2     5425.15     5406.68    148.77 o 
   2 -11   2     1346.56     1397.15     35.60 o 
   3 -11   2     3244.09     3184.18     68.09 o 
   4 -11   2      946.32      920.60     28.34 o 
   5 -11   2      600.95      598.37     22.85 o 
   6 -11   2     1729.06     1841.67     48.36 o 
   7 -11   2       72.99       77.42     14.92 o 
  -9 -10   2      390.00      412.46     19.24 o 
  -8 -10   2      902.49      957.21     29.67 o 
  -7 -10   2      842.15      840.60     26.55 o 
  -6 -10   2     1660.22     1632.46     40.39 o 
  -5 -10   2      106.46       96.22      8.40 o 
  -4 -10   2     4331.02     4169.16     82.39 o 
  -3 -10   2        6.89       10.42      3.70 o 
  -2 -10   2     4037.98     3918.90     77.39 o 
  -1 -10   2     1541.84     1537.28     36.64 o 
   0 -10   2     4888.01     4886.26     92.91 o 
   1 -10   2     4328.10     4183.39     66.01 o 
   2 -10   2     3121.83     3093.26     64.31 o 
   3 -10   2     3113.60     3010.71    117.99 o 
   4 -10   2      902.49      867.36     26.36 o 
   5 -10   2     3401.66     3328.94     71.89 o 
   6 -10   2       10.99       14.95      5.49 o 
   7 -10   2     1853.99     1970.40     50.93 o 
 -10  -9   2      609.96      688.84     37.31 o 
  -9  -9   2     2509.60     2730.64     69.02 o 
  -8  -9   2      700.41      699.51     23.89 o 
  -7  -9   2     2459.29     2561.04     64.59 o 
  -6  -9   2       61.61       87.77      8.07 o 
  -5  -9   2     2992.85     2813.17     84.88 o 
  -4  -9   2     1534.35     1502.03     35.90 o 
  -3  -9   2     2897.48     2786.45     60.16 o 
  -2  -9   2     2667.81     2568.02     53.50 o 
  -1  -9   2     4788.20     4706.54     98.41 o 
   0  -9   2     3485.40     3643.34     57.67 o 
   1  -9   2      318.01      306.79      9.74 o 
   2  -9   2     1551.86     1565.69     28.74 o 
   3  -9   2      115.00      138.58      8.73 o 
   4  -9   2     3998.76     4041.85    202.17 o 
   5  -9   2      259.05      256.04     13.08 o 
   6  -9   2     1696.38     1754.14     52.47 o 
   7  -9   2      570.82      583.20     22.95 o 
   8  -9   2      455.95      483.63     28.45 o 
 -10  -8   2     1942.24     2082.83     73.69 o 
  -9  -8   2       24.73       20.29      5.94 o 
  -8  -8   2     2359.35     2361.39     53.41 o 
  -7  -8   2      400.83      410.13     16.65 o 
  -6  -8   2     1418.90     1391.80     34.46 o 
  -5  -8   2     1126.75     1082.68     28.19 o 
  -4  -8   2     1260.93     1183.22     29.63 o 
  -3  -8   2     1810.87     1703.35     38.19 o 
  -2  -8   2        2.15        6.69      3.03 o 
  -1  -8   2     2902.59     2908.03     46.39 o 
   0  -8   2       94.16      116.02     13.83 o 
   1  -8   2     4766.60     4806.29     72.85 o 
   2  -8   2     4059.13     4028.07     62.20 o 
   3  -8   2     2622.12     2710.17     72.99 o 
   4  -8   2      344.22      355.75     14.13 o 
   5  -8   2      748.90      727.35     22.70 o 
   6  -8   2     1737.41     1685.30     78.82 o 
   7  -8   2      153.00      164.40     11.87 o 
   8  -8   2     2080.21     2173.84     54.16 o 
 -10  -7   2      381.88      439.33     27.52 o 
  -9  -7   2     1302.37     1346.71     35.93 o 
  -8  -7   2     2597.57     2736.60     59.03 o 
  -7  -7   2     1653.54     1741.49     40.73 o 
  -6  -7   2     3337.24     3470.76     98.41 o 
  -5  -7   2       31.90       50.53     10.73 o 
  -4  -7   2     3997.49     3839.23    118.69 o 
  -3  -7   2     2589.11     2430.28     49.41 o 
  -2  -7   2     7406.96     7391.93    107.48 o 
  -1  -7   2     2338.48     2131.68     34.81 o 
   0  -7   2     4010.36     3986.37     60.65 o 
   1  -7   2     3400.43     3349.33     51.94 o 
   2  -7   2     1404.90     1306.59     28.74 o 
   3  -7   2     3480.21     3524.19     54.74 o 
   4  -7   2      340.39      334.07     13.08 o 
   5  -7   2     6988.63     6843.07    128.69 o 
   6  -7   2       19.59       14.82      4.37 o 
   7  -7   2     2383.94     2397.67     55.24 o 
   8  -7   2        6.57        4.05     11.89 o 
 -10  -6   2      578.66      603.96     31.71 o 
  -9  -6   2     2800.36     3009.40     75.55 o 
  -8  -6   2      586.93      585.69     19.93 o 
  -7  -6   2     2366.84     2399.77     51.12 o 
  -6  -6   2      498.17      550.18     17.47 o 
  -5  -6   2     6625.07     6905.41    124.47 o 
  -4  -6   2       25.00       16.19      3.25 o 
  -3  -6   2     7278.03     7054.44    134.54 o 
  -2  -6   2      380.94      323.31     13.88 o 
  -1  -6   2    11685.51    11873.83    168.50 o 
   0  -6   2     4823.20     4916.76     72.68 o 
   1  -6   2      594.04      602.49     12.74 o 
   2  -6   2     3317.01     3151.43     48.65 o 
   3  -6   2      474.70      489.22     11.29 o 
   4  -6   2    10564.67    10672.67    187.39 o 
   5  -6   2     1624.27     1596.19     58.53 o 
   6  -6   2     2145.14     2155.36     48.66 o 
   7  -6   2      598.44      574.85     20.28 o 
   8  -6   2       20.41       22.87      5.78 o 
   9  -6   2     1130.98     1093.18     55.50 o 
 -10  -5   2     1279.12     1350.16     50.37 o 
  -9  -5   2       23.34       32.33      5.76 o 
  -8  -5   2     2521.82     2591.73     54.91 o 
  -7  -5   2      210.94      231.67     11.66 o 
  -6  -5   2     2040.92     2090.78     44.02 o 
  -5  -5   2     2218.03     2365.43     38.67 o 
  -4  -5   2     5638.63     5969.29     87.50 o 
  -3  -5   2     5538.79     5709.61     83.28 o 
  -2  -5   2     5113.69     5331.40    104.23 o 
  -1  -5   2     6953.17     6919.87     99.68 o 
   0  -5   2        4.59        7.56      1.40 o 
   1  -5   2     8532.54     8725.43    124.32 o 
   2  -5   2     2405.95     2536.70     39.49 o 
   3  -5   2     2300.69     2337.93     49.14 o 
   4  -5   2      841.25      894.63     20.91 o 
   5  -5   2     2149.21     2083.74     44.95 o 
   6  -5   2     6628.49     6696.32    126.03 o 
   7  -5   2      388.33      399.68     15.96 o 
   8  -5   2     2234.91     2260.09     52.98 o 
   9  -5   2        4.80        8.86      8.86 o 
  -9  -4   2     1970.33     1976.44     44.85 o 
  -8  -4   2      854.00      893.97     25.65 o 
  -7  -4   2      940.87      944.43     29.46 o 
  -6  -4   2     3330.51     3529.21     55.80 o 
  -5  -4   2       12.82       20.99      3.41 o 
  -4  -4   2     2928.18     3097.02     47.57 o 
  -3  -4   2      443.90      393.86      9.62 o 
  -2  -4   2    13465.59    13578.59    231.13 o 
  -1  -4   2      137.16      234.30      5.51 o 
   0  -4   2    12274.39    12479.79    175.38 o 
   1  -4   2    11182.79    11395.09    305.63 o 
   2  -4   2      566.70      558.71     11.23 o 
   3  -4   2     7853.31     7964.69    120.60 o 
   4  -4   2      533.61      565.80     12.73 o 
   5  -4   2    16156.67    16214.29    228.90 o 
   6  -4   2       55.69       64.59      6.00 o 
   7  -4   2     3636.72     3548.65     96.07 o 
   8  -4   2      369.96      356.98     15.36 o 
   9  -4   2      593.45      588.10     38.24 o 
  10  -4   2      634.68      641.73     41.97 o 
  -9  -3   2     2347.73     2362.66     73.22 o 
  -8  -3   2      309.13      296.36     19.85 o 
  -7  -3   2     3805.63     3915.82     62.17 o 
  -6  -3   2      355.57      354.22     10.18 o 
  -5  -3   2     8754.81     8900.36    128.42 o 
  -4  -3   2     6496.71     6973.01    100.64 o 
  -3  -3   2    13234.20    13981.14    224.84 o 
  -2  -3   2     8391.55     8891.03    127.28 o 
  -1  -3   2    14501.13    14671.33    812.42 o 
   0  -3   2     3657.26     3573.30     64.64 o 
   1  -3   2     2709.19     2804.46     62.80 o 
   2  -3   2    14866.09    15026.02    209.89 o 
   3  -3   2      307.06      422.65      9.10 o 
   4  -3   2     9680.76     9778.40    139.29 o 
   5  -3   2      100.58       88.64      4.39 o 
   6  -3   2      408.68      434.76     11.63 o 
   7  -3   2      465.27      476.68     21.92 o 
   8  -3   2       53.52       55.44     10.03 o 
   9  -3   2      963.72     1007.37     51.77 o 
  10  -3   2      314.38      353.98     31.71 o 
 -10  -2   2     1553.62     1545.57     55.03 o 
  -9  -2   2      209.20      227.59     20.05 o 
  -8  -2   2     3803.04     3861.33     85.13 o 
  -7  -2   2     2278.83     2300.20     39.59 o 
  -6  -2   2     3527.22     3555.27     55.87 o 
  -5  -2   2      729.59      740.32     15.29 o 
  -4  -2   2     3809.57     4019.22     82.11 o 
  -3  -2   2     8450.88     8840.62    125.21 o 
  -2  -2   2        9.75       24.82      4.90 o 
  -1  -2   2     1030.38     1181.88     38.71 o 
   0  -2   2     1625.18     1646.97     32.91 o 
   1  -2   2     4151.92     4151.33     66.54 o 
   2  -2   2     2275.27     2638.58     63.06 o 
   3  -2   2       71.90       67.44      4.13 o 
   4  -2   2    11986.83    12607.50    213.02 o 
   5  -2   2     1185.91     1207.54     24.73 o 
   6  -2   2     9185.83     9072.98    131.64 o 
   7  -2   2       79.82       68.90      4.46 o 
   8  -2   2     2260.82     2213.93     50.09 o 
   9  -2   2        4.31        3.73      7.46 o 
  10  -2   2     1135.67     1237.29     60.63 o 
 -10  -1   2      604.11      639.45     24.09 o 
  -9  -1   2     1645.85     1752.93     44.15 o 
  -8  -1   2      402.01      418.34     26.12 o 
  -7  -1   2      200.82      200.57      9.45 o 
  -6  -1   2     4104.77     4045.59     62.39 o 
  -5  -1   2        1.35       13.41      3.03 o 
  -4  -1   2     4781.04     4805.91     70.70 o 
  -3  -1   2       45.76       34.94      2.32 o 
  -2  -1   2    34441.98    33625.96    577.93 o 
  -1  -1   2     8831.61     9204.90    129.13 o 
   0  -1   2     7493.22     8059.11    236.49 o 
   1  -1   2     7763.43     7737.00    298.08 o 
   2  -1   2      490.31      490.04      8.90 o 
   3  -1   2    20219.27    21186.55    474.31 o 
   4  -1   2       18.87       23.19      2.13 o 
   5  -1   2    22625.52    23391.60    360.03 o 
   6  -1   2       20.46       28.16      4.79 o 
   7  -1   2     1441.59     1447.14     26.72 o 
   8  -1   2      555.09      564.48     31.48 o 
   9  -1   2     1558.59     1558.16     66.23 o 
  10  -1   2     1186.46     1300.25     61.56 o 
  11  -1   2     1158.94     1192.99     60.16 o 
 -10   0   2      523.71      535.67     22.30 o 
  -9   0   2     1546.94     1620.54     50.60 o 
  -8   0   2      235.60      228.18     18.89 o 
  -7   0   2     5203.77     5251.84    101.49 o 
  -6   0   2      579.55      592.79     16.79 o 
  -5   0   2     7159.70     7031.19    127.95 o 
  -4   0   2     1129.81     1088.52     36.38 o 
  -3   0   2    12162.38    12652.10    221.24 o 
  -2   0   2     1300.65     1265.17     19.97 o 
  -1   0   2     4914.26     5100.70     78.61 o 
   0   0   2    15833.04    15397.56    285.19 o 
   1   0   2      963.71     1021.11     15.91 o 
   2   0   2    17374.81    17327.41    595.20 o 
   3   0   2       48.54       38.10      2.08 o 
   4   0   2    15427.43    16021.17    306.52 o 
   5   0   2      695.33      731.30     14.47 o 
   6   0   2     2730.56     2820.24     45.13 o 
   7   0   2     4676.18     4809.06     73.88 o 
   8   0   2     1906.26     1904.20     34.33 o 
   9   0   2     2132.27     2140.66     80.68 o 
  10   0   2      111.54      136.18     20.52 o 
 -10   1   2     1986.13     2125.46     53.62 o 
  -9   1   2      105.78      100.70      9.66 o 
  -8   1   2     3279.06     3271.06     69.85 o 
  -7   1   2     1360.57     1333.28     33.79 o 
  -6   1   2     7233.85     7173.39    132.66 o 
  -5   1   2      154.23      165.23     10.73 o 
  -4   1   2     7112.00     7660.11    135.15 o 
  -3   1   2     5491.69     5552.60     97.99 o 
  -2   1   2     1036.91     1062.06     18.44 o 
  -1   1   2      733.78      825.40     15.04 o 
   0   1   2       62.73       95.64      2.30 o 
   1   1   2    27624.11    26882.10    612.35 o 
   2   1   2     4237.07     4658.07     66.66 o 
   3   1   2     2625.15     2770.46     45.57 o 
   4   1   2     9624.51    10379.58    205.90 o 
   5   1   2      285.96      273.15     12.61 o 
   6   1   2     5643.59     5653.00     84.27 o 
   7   1   2      132.04      113.38      5.80 o 
   8   1   2     2007.19     2043.54     46.16 o 
   9   1   2      103.34      106.89      8.69 o 
  11   1   2      579.29      549.86     38.71 o 
 -10   2   2      947.10      954.36     31.71 o 
  -9   2   2     1136.22     1157.06     33.95 o 
  -8   2   2     1140.38     1105.35     31.36 o 
  -7   2   2      630.85      609.98     20.28 o 
  -6   2   2     2079.46     2133.75     46.55 o 
  -5   2   2      343.83      324.85      8.40 o 
  -4   2   2    10245.88    10295.80    146.11 o 
  -3   2   2     2578.25     2707.66     40.71 o 
  -2   2   2    18703.91    18387.40    720.21 o 
  -1   2   2     2217.87     2334.26     55.06 o 
   0   2   2      459.82      456.89      7.84 o 
   1   2   2     3186.45     3130.55     55.81 o 
   2   2   2      167.92      159.33      4.07 o 
   3   2   2    32464.77    32841.79    662.34 o 
   4   2   2      844.85      890.43     15.90 o 
   5   2   2     8290.97     8164.11    140.32 o 
   6   2   2       66.84       99.16      5.37 o 
   7   2   2     3187.97     3322.88     62.33 o 
   8   2   2      338.39      313.87     16.79 o 
   9   2   2     3455.89     3395.02     70.98 o 
  10   2   2     1160.59     1248.49     55.96 o 
  11   2   2     1073.23     1111.37     54.57 o 
 -10   3   2      145.18      178.48     13.90 o 
  -9   3   2     2156.92     2117.99     57.60 o 
  -8   3   2      405.99      388.52     16.69 o 
  -7   3   2     8006.43     7670.91    144.55 o 
  -6   3   2      292.41      275.35     12.10 o 
  -5   3   2     5475.35     5301.58     99.87 o 
  -4   3   2      216.22      213.40      5.68 o 
  -3   3   2    12380.70    12784.13    224.04 o 
  -2   3   2    10299.67    10455.93    183.21 o 
  -1   3   2       67.45       55.18      5.36 o 
   0   3   2    27951.50    27772.22    596.00 o 
   1   3   2    16893.67    16593.53    395.60 o 
   2   3   2    11264.42    11565.27    224.00 o 
   4   3   2     6406.97     6578.89    119.22 o 
   5   3   2     2691.38     2904.36     45.04 o 
   6   3   2     1239.21     1167.46     28.22 o 
   7   3   2     1661.98     1639.45     29.41 o 
   8   3   2     2260.40     2244.26     72.99 o 
   9   3   2     1017.50      991.97     28.45 o 
  10   3   2       48.85       56.21     14.22 o 
  11   3   2      401.27      381.03     30.78 o 
 -10   4   2     1287.72     1350.62     51.77 o 
  -9   4   2        2.85        4.98      5.15 o 
  -8   4   2     2989.23     2932.89     65.14 o 
  -7   4   2      815.60      776.90     24.20 o 
  -6   4   2     2770.53     2694.48     57.23 o 
  -5   4   2      323.58      343.55     12.99 o 
  -4   4   2     2855.92     2955.74     58.52 o 
  -3   4   2     8699.06     9003.76    163.46 o 
  -2   4   2       61.64       51.11      3.92 o 
  -1   4   2    21993.38    22366.05    311.67 o 
   0   4   2      122.05      111.62      3.42 o 
   1   4   2    10102.38    10501.93    147.15 o 
   2   4   2      338.58      364.38      7.97 o 
   3   4   2     6100.63     6674.98    132.84 o 
   4   4   2    10141.17    11056.36    184.46 o 
   5   4   2      356.39      368.51      9.36 o 
   6   4   2     1454.99     1427.41     25.49 o 
   7   4   2      541.20      538.41     13.57 o 
   8   4   2     2532.43     2527.67     54.50 o 
   9   4   2      237.04      236.45     12.62 o 
  10   4   2     2101.24     2157.00     51.33 o 
  -9   5   2      414.14      392.04     18.82 o 
  -8   5   2      517.20      530.58     22.39 o 
  -7   5   2     1370.76     1274.84     34.16 o 
  -6   5   2     3284.51     3088.45     64.80 o 
  -5   5   2      117.84       98.62      7.28 o 
  -4   5   2     4653.34     4609.17     87.53 o 
  -3   5   2       29.72       27.89      3.58 o 
  -2   5   2     7196.13     7441.82    133.26 o 
  -1   5   2     6137.87     6330.79    104.37 o 
   0   5   2    10317.05    11399.53    246.58 o 
   1   5   2     4879.99     4926.12     84.91 o 
   2   5   2     2273.18     2416.35     37.31 o 
   3   5   2    15743.77    15715.65    320.16 o 
   4   5   2      207.52      203.92      9.32 o 
   5   5   2     8341.72     8600.13    137.34 o 
   6   5   2     2307.22     2411.61     39.48 o 
   7   5   2     4074.59     4064.68     63.32 o 
   8   5   2       45.63       52.91      6.37 o 
   9   5   2     2805.58     2771.50     60.22 o 
  10   5   2     1814.88     1909.80     62.96 o 
  11   5   2      275.66      325.06     21.92 o 
  -9   6   2      778.23      780.66     27.99 o 
  -8   6   2      117.97      119.36     10.61 o 
  -7   6   2     3536.51     3446.03     73.63 o 
  -6   6   2       27.64       23.07      6.53 o 
  -5   6   2     4268.49     4234.55     83.53 o 
  -4   6   2     1152.61     1091.55     27.36 o 
  -3   6   2     4891.40     4842.66     91.02 o 
  -2   6   2     6787.63     6960.24    126.00 o 
  -1   6   2      165.41      141.97      4.58 o 
   0   6   2    19862.71    20965.69    377.75 o 
   1   6   2     4821.22     4835.69     73.36 o 
   2   6   2    13320.15    13853.13    194.89 o 
   3   6   2     1012.73      982.31     18.28 o 
   4   6   2     2243.52     2210.87     35.89 o 
   5   6   2     2081.62     2147.69     35.44 o 
   6   6   2     2092.86     2031.29     50.40 o 
   7   6   2      999.78      997.17     20.66 o 
   8   6   2     3417.81     3532.88    101.20 o 
   9   6   2      570.56      603.96     28.45 o 
  10   6   2      361.03      385.69     24.25 o 
  11   6   2      586.36      585.30     30.78 o 
  -9   7   2        7.34       13.99      8.86 o 
  -8   7   2     2597.47     2609.40     61.82 o 
  -7   7   2      130.51      119.20     10.17 o 
  -6   7   2      813.97      733.86     23.29 o 
  -5   7   2     2047.89     1862.92     43.09 o 
  -4   7   2     1560.64     1392.23     56.20 o 
  -3   7   2     7673.94     7587.70    152.04 o 
  -2   7   2      385.60      337.40     11.86 o 
  -1   7   2     4949.68     5079.16     74.69 o 
   0   7   2     1279.00     1339.82     22.90 o 
   1   7   2      753.07      737.78     18.30 o 
   2   7   2      558.05      566.83     12.35 o 
   3   7   2      671.29      693.69     14.55 o 
   4   7   2     1199.43     1241.96     22.87 o 
   5   7   2       70.54       72.04     11.04 o 
   6   7   2     1650.67     1699.43     55.50 o 
   7   7   2      355.20      363.23     10.93 o 
   8   7   2     1946.73     1987.69     63.43 o 
   9   7   2      202.54      215.47     17.26 o 
  10   7   2     1913.24     1964.37     66.69 o 
  -8   8   2      967.13      938.19     31.33 o 
  -7   8   2      577.12      566.15     21.83 o 
  -6   8   2     1388.07     1309.36     48.97 o 
  -5   8   2        4.83        5.06      3.36 o 
  -4   8   2     1371.46     1397.93     34.32 o 
  -3   8   2      430.98      387.03     14.13 o 
  -2   8   2     1025.41     1050.79     26.18 o 
  -1   8   2     3674.26     3644.07     76.77 o 
   0   8   2     4987.72     5083.54     75.37 o 
   1   8   2     2863.48     2807.08     44.09 o 
   2   8   2      926.48      996.99     24.05 o 
   3   8   2     3487.12     3534.24     55.24 o 
   4   8   2      153.36      170.96      6.69 o 
   5   8   2     1779.65     1761.92     31.04 o 
   6   8   2      658.91      635.79     24.65 o 
   7   8   2     2517.53     2581.50     99.80 o 
   8   8   2      231.37      221.06     16.79 o 
   9   8   2     2911.69     2909.25     88.61 o 
  10   8   2      958.32      995.71     42.91 o 
  -7   9   2     1874.61     1884.68     48.61 o 
  -6   9   2       27.30       28.36      6.16 o 
  -5   9   2     3004.82     2836.07     62.12 o 
  -4   9   2      462.46      443.11     16.59 o 
  -3   9   2     2517.55     2373.66     51.37 o 
  -2   9   2     4605.94     4422.29     85.67 o 
  -1   9   2     1907.00     1835.83     40.22 o 
   0   9   2     4499.13     4484.21     79.04 o 
   1   9   2     1769.51     1754.45     30.28 o 
   2   9   2     6963.15     6942.86    102.51 o 
   3   9   2       15.05       18.91      3.70 o 
   4   9   2     2002.59     2019.39     35.12 o 
   5   9   2     1211.60     1262.61     30.66 o 
   6   9   2     2190.97     2234.68     89.78 o 
   7   9   2      641.18      654.15     20.99 o 
   8   9   2     1015.81     1058.20     41.97 o 
   9   9   2     1946.02     1975.56     67.16 o 
  -7  10   2      274.18      278.07     16.12 o 
  -6  10   2     1401.16     1357.88     38.05 o 
  -5  10   2     1438.16     1417.56     52.70 o 
  -4  10   2     1662.90     1603.61     44.54 o 
  -3  10   2     2708.06     2656.80     57.49 o 
  -2  10   2      809.99      791.28     23.08 o 
  -1  10   2     4992.56     4731.74    106.80 o 
   0  10   2     1211.78     1179.79     22.80 o 
   1  10   2     1962.14     1918.96     33.32 o 
   2  10   2      507.72      549.10     13.64 o 
   3  10   2     1656.70     1693.48     30.86 o 
   4  10   2     1402.17     1455.57     34.70 o 
   5  10   2      701.52      672.05     29.85 o 
   6  10   2     2631.37     2651.39     55.90 o 
   7  10   2       75.90       75.27      7.56 o 
   9  10   2      185.20      201.94     19.12 o 
  10  10   2     1065.40     1276.00     54.10 o 
  -6  11   2      695.01      660.45     25.23 o 
  -5  11   2       70.99       73.01      9.03 o 
  -4  11   2     2260.40     2169.21     51.22 o 
  -3  11   2       17.69       20.96      5.10 o 
  -2  11   2     1048.79      990.30     27.68 o 
  -1  11   2      701.85      679.55     21.11 o 
   0  11   2     2922.38     2737.69     75.79 o 
   1  11   2     6000.05     5942.52     99.16 o 
   2  11   2      688.08      655.77     16.04 o 
   3  11   2      330.23      334.04     18.42 o 
   4  11   2        1.79        7.93      3.58 o 
   5  11   2     1631.59     1594.03     49.44 o 
   6  11   2      859.16      861.68     25.56 o 
   7  11   2     2519.89     2660.67     83.01 o 
   8  11   2      665.94      684.17     34.51 o 
   9  11   2     1516.71     1782.95     66.23 o 
  -5  12   2     1692.98     1712.45     45.38 o 
  -4  12   2     1366.75     1317.30     36.86 o 
  -3  12   2      662.96      647.91     22.59 o 
  -2  12   2     2583.86     2459.22     55.39 o 
  -1  12   2      598.91      577.54     19.79 o 
   0  12   2     1942.64     1895.62     44.18 o 
   1  12   2      308.52      306.71     13.54 o 
   2  12   2     4077.16     4210.84     82.91 o 
   3  12   2      273.58      270.50     12.99 o 
   4  12   2      874.51      855.04     25.43 o 
   5  12   2        6.84       10.38      4.44 o 
   6  12   2     3469.52     3434.42     71.39 o 
   7  12   2      305.02      326.93     22.85 o 
   8  12   2      354.22      381.96     25.65 o 
   9  12   2     1134.42     1308.18     55.03 o 
  -4  13   2      495.05      483.91     24.72 o 
  -3  13   2     1901.35     1865.68     47.30 o 
  -2  13   2       52.91       50.99     11.19 o 
  -1  13   2     1194.26     1139.30     31.79 o 
   0  13   2       52.37       58.30     11.19 o 
   1  13   2     1742.47     1805.80     64.36 o 
   2  13   2     1760.13     1796.07     42.90 o 
   3  13   2     1220.22     1233.23     33.07 o 
   4  13   2      431.83      421.27     17.53 o 
   5  13   2      527.94      510.60     19.60 o 
   6  13   2      447.57      436.31     20.99 o 
   7  13   2       22.20       34.51     10.26 o 
   8  13   2     1554.88     1649.57     62.49 o 
  -4  14   2     1307.29     1301.19     55.96 o 
  -3  14   2      159.45      158.16     13.06 o 
  -2  14   2      751.79      705.81     24.88 o 
  -1  14   2      361.84      378.70     25.18 o 
   0  14   2      448.25      461.24     28.45 o 
   1  14   2     1766.35     1760.10     65.76 o 
   2  14   2      265.14      246.71     21.92 o 
   3  14   2      710.62      739.94     24.70 o 
   4  14   2        1.23       -2.96      3.78 o 
   5  14   2     2129.02     2127.62     50.73 o 
   6  14   2       32.71       34.36      7.41 o 
   7  14   2     1712.51     1812.80     65.76 o 
  -1  15   2      519.05      513.01     31.71 o 
   0  15   2     1403.83     1440.17     59.23 o 
   1  15   2       47.03       39.64     12.59 o 
   2  15   2     2936.62     2947.96     98.87 o 
   3  15   2      350.01      336.26     25.65 o 
   4  15   2     2138.97     2176.57     74.39 o 
   5  15   2      119.87      124.03     17.72 o 
   6  15   2     2287.10     2327.68     77.42 o 
   1  16   2     1961.00     2016.60     77.88 o 
   2  16   2      156.02      145.98     19.12 o 
   3  16   2      530.26      549.86     34.51 o 
   4  16   2       26.08       35.91     10.26 o 
   5  16   2      580.77      607.43     23.54 o 
  -4 -16   3      196.98      186.08     17.26 o 
  -3 -16   3     1106.35     1303.05     53.17 o 
  -5 -15   3       95.92       88.85     10.38 o 
  -4 -15   3      763.70      809.59     48.04 o 
  -3 -15   3      474.00      496.96     21.74 o 
  -2 -15   3     1213.08     1230.28     36.35 o 
  -1 -15   3     1219.99     1266.67     55.96 o 
   0 -15   3     1289.83     1354.82     60.63 o 
   1 -15   3     2381.77     2532.42     92.34 o 
  -7 -14   3     1239.53     1296.52     54.57 o 
  -6 -14   3      113.27       98.91     10.68 o 
  -5 -14   3     1435.94     1434.61     40.23 o 
  -4 -14   3      883.01      948.14     30.50 o 
  -3 -14   3      978.12      970.42     30.98 o 
  -2 -14   3     1749.86     1814.58     46.41 o 
  -1 -14   3      686.60      751.33     39.64 o 
   0 -14   3     1841.32     1913.07     73.22 o 
   1 -14   3       50.01       47.10     13.99 o 
   2 -14   3     1341.01     1408.45     60.16 o 
   3 -14   3      219.40      249.04     24.72 o 
  -8 -13   3      784.97      808.69     40.57 o 
  -7 -13   3     1024.72     1021.96     32.97 o 
  -6 -13   3      271.67      251.45     14.98 o 
  -5 -13   3     1428.20     1376.82     38.25 o 
  -4 -13   3      265.11      264.58     14.67 o 
  -3 -13   3     2874.58     2824.44     63.10 o 
  -2 -13   3      146.36      129.91     10.68 o 
  -1 -13   3      957.05      983.62     34.51 o 
   0 -13   3      677.59      724.75     38.24 o 
   1 -13   3     1159.50     1254.55     53.63 o 
   2 -13   3     1433.32     1499.86     60.16 o 
   3 -13   3       19.45       41.04     11.66 o 
   4 -13   3      427.60      418.34     28.92 o 
  -8 -12   3     1015.97     1070.61     34.25 o 
  -7 -12   3        1.80        8.92      8.86 o 
  -6 -12   3     2232.03     2124.59     51.61 o 
  -5 -12   3       73.62       62.40      8.22 o 
  -4 -12   3     1483.29     1438.62     37.75 o 
  -3 -12   3      679.07      664.92     22.88 o 
  -2 -12   3     1000.04      988.63     40.11 o 
  -1 -12   3     4051.31     3945.94     80.70 o 
   0 -12   3     1549.79     1534.74     38.90 o 
   1 -12   3     2967.87     2981.53     95.14 o 
   2 -12   3       86.43       74.62     13.06 o 
   3 -12   3      639.95      652.46     33.58 o 
   4 -12   3      167.82      183.24     12.52 o 
   5 -12   3     1080.98     1213.95     36.72 o 
   6 -12   3      304.70      305.31     17.96 o 
  -9 -11   3     1137.65     1267.61     53.17 o 
  -8 -11   3       20.48       19.71      6.09 o 
  -7 -11   3     2385.27     2384.12    127.32 o 
  -6 -11   3      814.04      753.96     25.39 o 
  -5 -11   3     2210.05     2035.25     48.30 o 
  -4 -11   3     1815.69     1675.56     41.36 o 
  -3 -11   3     1542.34     1474.10     37.38 o 
  -2 -11   3     2550.32     2462.26     54.52 o 
  -1 -11   3      491.06      472.49     31.25 o 
   0 -11   3     2722.19     2653.45     57.39 o 
   1 -11   3        7.69        7.37      4.14 o 
   2 -11   3     2668.49     2613.56     82.55 o 
   3 -11   3        5.32       13.59      4.48 o 
   4 -11   3     1354.28     1403.79     47.57 o 
   5 -11   3       13.63       13.55      9.09 o 
   6 -11   3      254.23      272.99     16.26 o 
   7 -11   3      293.93      296.15     24.25 o 
  -9 -10   3      340.52      350.91     24.95 o 
  -8 -10   3      429.28      452.08     46.64 o 
  -7 -10   3      940.72      942.06     29.18 o 
  -6 -10   3      464.97      484.06     18.96 o 
  -5 -10   3     1473.41     1376.54     35.61 o 
  -4 -10   3     1213.85     1179.07     31.46 o 
  -3 -10   3     1638.97     1599.35     38.70 o 
  -2 -10   3      169.89      174.74     10.29 o 
  -1 -10   3      902.13      888.09     25.48 o 
   0 -10   3      377.30      363.89     14.61 o 
   1 -10   3     3032.04     3088.71     51.28 o 
   2 -10   3      838.71      855.70     24.71 o 
   3 -10   3     1432.81     1482.31     37.10 o 
   4 -10   3      464.98      464.36     18.13 o 
   5 -10   3        6.98       12.34     10.03 o 
   6 -10   3     2096.06     2200.89     90.71 o 
   7 -10   3      244.37      288.79     17.12 o 
 -10  -9   3      712.42      797.50     41.04 o 
  -9  -9   3       25.36       23.55      9.56 o 
  -8  -9   3     1158.35     1211.78     34.62 o 
  -7  -9   3      197.48      214.04     29.15 o 
  -6  -9   3     2243.34     2261.97     65.76 o 
  -5  -9   3      171.36      152.55      9.72 o 
  -4  -9   3     2645.91     2600.92     55.38 o 
  -3  -9   3     1600.57     1468.62     56.66 o 
  -2  -9   3     3770.50     3733.42     73.81 o 
  -1  -9   3     4343.91     4328.86     83.69 o 
   0  -9   3     2631.11     2715.78     45.08 o 
   1  -9   3     4346.06     4412.59     68.72 o 
   2  -9   3       43.25       58.89      5.86 o 
   3  -9   3     2030.67     2102.98     46.97 o 
   4  -9   3        5.91        7.79      3.78 o 
   5  -9   3     3526.40     3636.49    107.97 o 
   6  -9   3      429.06      395.41     17.53 o 
   7  -9   3     1339.27     1361.54     38.78 o 
 -10  -8   3       10.88       15.07      5.91 o 
  -9  -8   3     1935.91     2005.12     49.13 o 
  -8  -8   3      187.55      190.37     11.86 o 
  -7  -8   3     2246.69     2262.82     63.43 o 
  -6  -8   3     1071.54     1078.51     34.28 o 
  -5  -8   3     1463.47     1439.00     35.11 o 
  -4  -8   3     3831.13     3653.64    150.17 o 
  -3  -8   3     1432.52     1476.08     47.57 o 
  -2  -8   3     5898.69     5736.36    106.13 o 
  -1  -8   3      450.64      451.85     28.22 o 
   0  -8   3     6737.68     6710.16     99.60 o 
   1  -8   3        5.23       13.27      8.62 o 
   2  -8   3     7705.50     7720.54    119.01 o 
   3  -8   3      337.78      343.02     10.28 o 
   4  -8   3     2517.63     2545.66     54.64 o 
   5  -8   3      139.06      128.06      9.29 o 
   6  -8   3      453.38      459.44     19.82 o 
   7  -8   3     1427.32     1469.12     39.53 o 
   8  -8   3        1.94       34.05     13.06 o 
 -10  -7   3     1134.39     1284.11     76.49 o 
  -9  -7   3      346.81      353.96     24.48 o 
  -8  -7   3      990.45     1035.84     29.68 o 
  -7  -7   3     1827.17     1826.85     42.87 o 
  -6  -7   3     2227.96     2239.96     48.96 o 
  -5  -7   3     3945.02     3958.20     76.98 o 
  -4  -7   3     3960.02     3759.91    104.93 o 
  -3  -7   3     2507.05     2442.98     50.43 o 
  -2  -7   3     1951.05     1949.76     41.67 o 
  -1  -7   3     3855.83     3903.30     59.62 o 
   0  -7   3     3239.47     3312.15     51.74 o 
   1  -7   3     4043.54     3893.79     59.85 o 
   2  -7   3     2170.38     2202.20     57.50 o 
   3  -7   3      160.71      173.11      6.91 o 
   4  -7   3     3044.32     3065.92     62.68 o 
   5  -7   3      658.96      647.42     20.58 o 
   6  -7   3     1564.98     1589.18     39.50 o 
   7  -7   3       71.49       93.58     16.09 o 
   8  -7   3     1600.90     1730.72     71.82 o 
 -10  -6   3     1109.91     1151.95     47.57 o 
  -9  -6   3      225.62      240.77     13.35 o 
  -8  -6   3     1256.52     1357.10     34.79 o 
  -7  -6   3      453.98      481.92     17.31 o 
  -6  -6   3     1432.50     1437.65     34.13 o 
  -5  -6   3      579.13      577.18     17.80 o 
  -4  -6   3     1162.99     1165.09     28.01 o 
  -3  -6   3     4655.23     4466.55    170.46 o 
  -2  -6   3     5095.77     4949.25     90.97 o 
  -1  -6   3     7296.26     7375.48    139.99 o 
   0  -6   3      371.59      338.95      8.70 o 
   1  -6   3     4091.22     4016.68     60.92 o 
   2  -6   3        3.88       38.64     10.03 o 
   3  -6   3     9460.70     9509.00    136.94 o 
   4  -6   3       46.25       66.08     10.19 o 
   5  -6   3     8452.91     8527.28    156.82 o 
   6  -6   3     1317.31     1351.09     44.31 o 
   7  -6   3     1424.93     1474.45     43.37 o 
   8  -6   3      461.94      492.49     33.11 o 
   9  -6   3     1155.45     1231.23     60.16 o 
 -10  -5   3        2.27        0.47      6.53 o 
  -9  -5   3     1673.36     1720.03     41.72 o 
  -8  -5   3        0.76        5.17      9.79 o 
  -7  -5   3     1630.00     1728.41     39.41 o 
  -6  -5   3     1715.78     1728.43     80.45 o 
  -5  -5   3     4650.19     4828.57    109.36 o 
  -4  -5   3     2046.78     2076.91     33.81 o 
  -3  -5   3    12142.20    12160.35    209.87 o 
  -2  -5   3     4976.83     4636.78     84.72 o 
  -1  -5   3      226.37      192.80     14.92 o 
   0  -5   3    11596.51    11020.05    157.39 o 
   1  -5   3      958.10     1013.04     18.40 o 
   2  -5   3    12576.87    12313.57    174.50 o 
   3  -5   3      233.51      230.40      7.02 o 
   4  -5   3     2388.82     2383.36     38.77 o 
   5  -5   3     2434.33     2516.63     41.31 o 
   6  -5   3      191.68      201.71     10.51 o 
   7  -5   3     2048.02     2128.41     48.96 o 
   8  -5   3      523.42      497.16     33.11 o 
   9  -5   3     1237.77     1272.27     60.63 o 
 -10  -4   3     1984.38     2073.04     69.96 o 
  -9  -4   3      456.15      466.37     25.65 o 
  -8  -4   3     4138.61     4284.18     83.26 o 
  -7  -4   3      718.88      708.92     20.61 o 
  -6  -4   3     1866.72     1928.18     54.13 o 
  -5  -4   3     3331.53     3484.72     79.36 o 
  -4  -4   3       58.63       60.10      5.29 o 
  -3  -4   3     4069.81     4161.22     65.46 o 
  -2  -4   3      746.97      790.79     19.09 o 
  -1  -4   3     7995.10     7724.71    135.02 o 
   0  -4   3     1105.95     1214.41     24.07 o 
   1  -4   3      905.10      743.17     14.09 o 
   2  -4   3     1541.90     1459.61     24.25 o 
   3  -4   3      900.99      927.93     17.25 o 
   4  -4   3     3611.62     3609.90     55.19 o 
   5  -4   3      885.93      936.76     18.51 o 
   6  -4   3     1893.45     1843.12     32.18 o 
   7  -4   3       36.75       35.93      7.23 o 
   8  -4   3     1668.61     1678.48     68.09 o 
   9  -4   3      283.55      320.40     27.98 o 
  10  -4   3     1296.43     1472.81     69.02 o 
  -9  -3   3      743.51      804.03     34.98 o 
  -8  -3   3     1849.24     1851.25     48.97 o 
  -7  -3   3     1065.36     1065.92     26.10 o 
  -6  -3   3     2192.93     2246.18     76.10 o 
  -5  -3   3      417.94      402.51     10.49 o 
  -4  -3   3     3419.78     3528.28     53.66 o 
  -3  -3   3     9249.26     9581.31    196.79 o 
  -2  -3   3     7604.92     8429.67    120.29 o 
  -1  -3   3     1842.11     1767.58     49.90 o 
   0  -3   3      614.83      623.97     24.61 o 
   1  -3   3     7781.16     7592.42    107.99 o 
   2  -3   3     1951.84     1971.53     30.96 o 
   3  -3   3    11812.69    11611.54    198.24 o 
   4  -3   3      127.07      112.89      4.61 o 
   5  -3   3     7439.39     7700.08    112.15 o 
   6  -3   3      367.84      366.49      9.98 o 
   7  -3   3      714.58      736.45     21.83 o 
   8  -3   3      311.57      352.11     27.05 o 
   9  -3   3     1763.86     1814.20     75.09 o 
  10  -3   3     1976.07     2260.05     90.94 o 
 -10  -2   3       44.79       34.98     10.73 o 
  -8  -2   3      304.54      336.41     21.69 o 
  -7  -2   3     3193.23     3233.30     55.16 o 
  -6  -2   3     5585.97     5581.03     92.32 o 
  -5  -2   3     9791.70     9798.28    140.88 o 
  -4  -2   3     3336.88     3370.09     79.24 o 
  -3  -2   3     4675.96     4587.59     67.20 o 
  -2  -2   3    19382.06    19267.07    268.69 o 
  -1  -2   3     2909.03     3257.15     66.84 o 
   0  -2   3     4179.75     4158.13     60.48 o 
   1  -2   3       15.45       22.70      5.24 o 
   2  -2   3    19407.17    18522.79    424.15 o 
   3  -2   3       85.33       92.21      3.55 o 
   4  -2   3    11271.10    11731.64    166.17 o 
   5  -2   3      800.42      893.64     70.92 o 
   6  -2   3     3945.70     3992.27     61.75 o 
   7  -2   3      477.74      480.84     13.52 o 
   8  -2   3     2226.93     2310.89     84.41 o 
   9  -2   3     2065.67     2210.62     84.88 o 
  10  -2   3       62.90       73.69     17.26 o 
 -10  -1   3     1972.44     2105.68     70.42 o 
  -9  -1   3      439.14      463.58     26.82 o 
  -8  -1   3     3953.07     4032.19     82.72 o 
  -7  -1   3      841.85      815.33     18.71 o 
  -6  -1   3     1145.84     1125.05     28.51 o 
  -5  -1   3      498.50      491.82     11.70 o 
  -4  -1   3       97.32       93.44      5.02 o 
  -3  -1   3    16161.04    16585.82    285.11 o 
  -2  -1   3     1963.19     2133.18     32.48 o 
  -1  -1   3    24638.51    24449.64    341.29 o 
   0  -1   3     1389.53     1438.57     33.59 o 
   1  -1   3     3687.65     3703.45     79.80 o 
   2  -1   3      145.37      175.98      4.52 o 
   3  -1   3     5626.96     6249.63    106.85 o 
   4  -1   3    16562.90    17016.30    354.26 o 
   5  -1   3     1825.28     1938.89     31.86 o 
   6  -1   3     6069.82     6213.80     92.23 o 
   7  -1   3       50.71       47.63      3.97 o 
   8  -1   3     1848.37     1869.95     49.44 o 
   9  -1   3      628.46      670.18     39.64 o 
  10  -1   3     1207.30     1261.08     60.63 o 
 -10   0   3      731.44      815.43     45.70 o 
  -9   0   3     1129.16     1192.75     34.45 o 
  -8   0   3      244.81      244.37     12.75 o 
  -7   0   3      329.67      347.92     22.39 o 
  -6   0   3     3316.41     3320.49     64.87 o 
  -5   0   3      314.29      280.04      8.12 o 
  -4   0   3     5727.27     5822.38     88.97 o 
  -3   0   3       88.11       80.91      3.55 o 
  -2   0   3     7021.99     7585.63    107.52 o 
  -1   0   3     2872.99     2902.00     61.79 o 
   0   0   3      850.99      869.12     13.79 o 
   1   0   3    48297.59    45342.84    633.86 o 
   2   0   3     2439.11     2634.31     65.02 o 
   3   0   3    12384.04    12471.81    391.11 o 
   4   0   3      625.53      667.53     12.76 o 
   5   0   3    16585.85    17084.34    275.34 o 
   6   0   3      949.21      930.74     18.32 o 
   7   0   3     3516.00     3507.25     55.78 o 
   8   0   3      984.36      987.51     27.16 o 
   9   0   3     2084.57     2109.88     80.22 o 
  11   0   3       51.96       59.23     18.19 o 
 -10   1   3        2.16       10.37     13.29 o 
  -9   1   3     1641.46     1734.58     44.95 o 
  -8   1   3      105.81      115.55      9.52 o 
  -7   1   3     3158.96     3217.07     67.36 o 
  -6   1   3     1370.23     1332.31     32.47 o 
  -5   1   3     4147.02     4113.64     76.89 o 
  -4   1   3     3121.72     3138.18     58.89 o 
  -3   1   3     4006.16     4179.65     61.45 o 
  -2   1   3     7539.49     7389.42    198.35 o 
  -1   1   3       14.98       37.19      1.95 o 
   0   1   3    11440.95    11534.86    167.64 o 
   1   1   3      115.76      132.66      3.13 o 
   3   1   3     7738.81     8537.11    137.05 o 
   4   1   3    18204.14    19247.37    444.08 o 
   5   1   3     1152.38     1156.54     20.58 o 
   6   1   3     3356.93     3402.41     53.06 o 
   7   1   3     2671.35     2716.83     44.53 o 
   8   1   3      319.45      325.53     16.79 o 
   9   1   3     2661.18     2632.00    127.09 o 
  10   1   3       16.55       11.19      9.79 o 
  11   1   3      884.17      894.97     49.90 o 
 -10   2   3     1486.99     1624.57     45.36 o 
  -9   2   3      530.06      549.47     21.85 o 
  -8   2   3     2429.68     2434.47    105.87 o 
  -7   2   3     1361.85     1334.20     34.40 o 
  -6   2   3     3313.42     3276.43     84.18 o 
  -5   2   3     2947.17     2996.59     60.22 o 
  -4   2   3        3.08       11.61      2.87 o 
  -3   2   3    24436.61    24210.67   1112.61 o 
  -2   2   3        0.21        8.52      2.67 o 
  -1   2   3     8055.73     8390.80    136.26 o 
   0   2   3     1503.55     1482.50     22.53 o 
   1   2   3      468.22      480.86      8.39 o 
   2   2   3     4414.95     5098.96    182.82 o 
   3   2   3      950.54     1009.85     16.79 o 
   4   2   3     8008.60     8070.70    115.10 o 
   5   2   3      967.63     1010.96     18.38 o 
   6   2   3     1577.09     1566.25     33.90 o 
   7   2   3        0.20       -0.21      1.85 o 
   8   2   3      804.58      807.89     23.87 o 
   9   2   3      252.67      269.54     14.22 o 
  10   2   3      514.96      505.55     33.11 o 
  11   2   3     1280.25     1260.61     59.23 o 
 -10   3   3      289.20      309.32     17.37 o 
  -9   3   3     1087.17     1079.37     33.25 o 
  -8   3   3     1018.94     1027.63     37.08 o 
  -7   3   3       50.58       35.54      5.83 o 
  -6   3   3     3836.42     3768.35     75.78 o 
  -5   3   3       24.32       31.85      4.48 o 
  -4   3   3     4786.14     4720.60     88.56 o 
  -3   3   3     2095.50     2204.55     64.83 o 
  -2   3   3      426.25      387.91     22.62 o 
  -1   3   3     2045.72     2023.72     30.35 o 
   0   3   3      881.20      850.28     13.96 o 
   1   3   3    13858.84    13324.33    232.02 o 
   2   3   3      526.44      547.34     12.03 o 
   3   3   3     8457.07     9055.38    206.61 o 
   4   3   3        5.79        9.44      4.43 o 
   5   3   3     2868.91     3002.26     46.39 o 
   6   3   3      790.51      752.54     15.47 o 
   7   3   3     2202.80     2235.98     40.93 o 
   8   3   3     3364.86     3335.54     86.75 o 
   9   3   3      916.74      940.40     27.54 o 
  10   3   3     2450.88     2413.29     55.90 o 
  11   3   3      311.64      317.60     28.45 o 
  -9   4   3     1141.15     1219.00     36.40 o 
  -8   4   3       46.04       48.75      7.50 o 
  -7   4   3     4343.05     4117.93     84.24 o 
  -6   4   3     1295.44     1204.44     31.20 o 
  -5   4   3     1202.93     1173.31     29.15 o 
  -4   4   3     2321.02     2172.71     45.33 o 
  -3   4   3     3407.18     3344.47     67.16 o 
  -2   4   3    13133.71    13168.86    230.49 o 
  -1   4   3       27.12       31.50      4.02 o 
   0   4   3    10708.55    10352.52    145.30 o 
   1   4   3     8631.00     9280.67    130.61 o 
   2   4   3    10722.20    10417.86    146.69 o 
   3   4   3     3959.99     4126.87     79.24 o 
   4   4   3     3497.25     3509.05     63.11 o 
   5   4   3      964.22      863.60     16.45 o 
   6   4   3     4727.87     4580.10     76.99 o 
   7   4   3     2023.36     2040.08     35.05 o 
   8   4   3      903.72      935.61     27.28 o 
   9   4   3     1902.97     1903.94     45.35 o 
  10   4   3      271.27      280.59     14.90 o 
  -9   5   3      133.18      132.63     12.21 o 
  -8   5   3     1638.25     1613.74     42.75 o 
  -7   5   3     1118.23     1113.46     31.33 o 
  -6   5   3     3174.18     3041.81     64.33 o 
  -5   5   3     2921.00     2810.48     58.67 o 
  -4   5   3     1196.20     1115.78     27.22 o 
  -3   5   3     5293.72     5073.10     94.51 o 
  -2   5   3      988.43      946.14     22.31 o 
  -1   5   3     3055.18     2902.24     69.02 o 
   0   5   3       29.80       56.31      2.63 o 
   1   5   3    10716.94    10975.50    154.38 o 
   2   5   3     1425.90     1398.15     27.58 o 
   3   5   3     2521.78     2545.70     39.72 o 
   4   5   3     4930.94     4988.02    108.64 o 
   5   5   3     1929.38     2002.23     36.29 o 
   6   5   3     4380.58     4519.44     94.27 o 
   7   5   3      145.39      161.15      6.77 o 
   8   5   3     3133.41     3092.93     98.41 o 
   9   5   3      784.90      796.40     24.82 o 
  10   5   3     1247.82     1280.44     35.64 o 
  11   5   3     1190.81     1187.39     46.64 o 
  -9   6   3      339.25      331.59     23.32 o 
  -8   6   3      920.70      902.71     29.57 o 
  -7   6   3       48.61       57.62      7.62 o 
  -6   6   3     3311.76     3014.91     64.52 o 
  -5   6   3       20.88       17.62      5.13 o 
  -4   6   3     5569.83     5396.18    102.19 o 
  -3   6   3       67.11       71.01      5.71 o 
  -2   6   3      588.10      581.58     16.20 o 
  -1   6   3      766.37      713.47     40.34 o 
   0   6   3     1755.35     1965.96     44.34 o 
   1   6   3     6187.33     6065.41    104.93 o 
   2   6   3      689.28      754.97     14.50 o 
   3   6   3     7095.39     6954.38    100.98 o 
   4   6   3       95.44      129.91      5.37 o 
   5   6   3     2590.49     2695.84     61.49 o 
   6   6   3     2357.53     2355.15     55.17 o 
   7   6   3     4714.22     4760.31     91.56 o 
   8   6   3     3770.15     3648.41     74.09 o 
   9   6   3     1131.94     1180.68     36.14 o 
  10   6   3     1597.52     1580.08     55.96 o 
  11   6   3      180.02      171.16     16.79 o 
  -8   7   3      412.83      401.16     19.25 o 
  -7   7   3     2926.22     2780.95     63.14 o 
  -6   7   3      404.49      402.89     22.62 o 
  -5   7   3      545.01      518.79     18.12 o 
  -4   7   3     2734.99     2687.12     56.54 o 
  -3   7   3     1051.04     1054.92     26.42 o 
  -2   7   3    11196.95    10825.04    193.24 o 
  -1   7   3      214.26      213.58      6.10 o 
   0   7   3     6795.75     6676.20     96.50 o 
   1   7   3      861.51      933.94     21.26 o 
   2   7   3     5722.06     5811.65     85.18 o 
   3   7   3     6124.39     6293.65     92.73 o 
   4   7   3     2879.57     2886.42     46.01 o 
   5   7   3     2266.43     2284.27     47.37 o 
   6   7   3     4656.47     4851.17     78.47 o 
   7   7   3     5718.66     5769.31    159.73 o 
   8   7   3     1292.51     1314.85     33.63 o 
   9   7   3     2279.55     2239.53     70.89 o 
  10   7   3       21.31       25.18      8.39 o 
  11   7   3      777.48      764.39     36.84 o 
  -8   8   3     1544.82     1637.44     59.70 o 
  -7   8   3     1354.55     1313.19     37.24 o 
  -6   8   3     1158.14     1129.33     32.20 o 
  -5   8   3     3195.14     2875.76     62.12 o 
  -4   8   3       99.05       93.06     12.59 o 
  -3   8   3     5363.33     4945.50     94.84 o 
  -2   8   3        0.27        6.30      2.97 o 
  -1   8   3     3219.79     3302.33     65.06 o 
   0   8   3      216.75      406.51     47.80 o 
   1   8   3     6173.07     6294.85     92.23 o 
   2   8   3     4056.16     4043.47     61.69 o 
   3   8   3     2317.44     2371.85     39.25 o 
   4   8   3     1252.83     1271.57     23.94 o 
   5   8   3      170.74      158.39      6.64 o 
   6   8   3     3033.32     3067.79     69.25 o 
   7   8   3       84.68       89.46     11.19 o 
   8   8   3     3319.87     3299.14     95.14 o 
   9   8   3     1816.52     1808.14     61.56 o 
  10   8   3      916.25      998.04     42.91 o 
  -7   9   3      115.15      101.59     10.75 o 
  -6   9   3     2045.55     1945.34     48.26 o 
  -5   9   3      144.30      136.35     20.75 o 
  -4   9   3     2165.70     2082.86     47.79 o 
  -3   9   3        7.01       10.03      3.63 o 
  -2   9   3      426.71      426.58     15.13 o 
  -1   9   3     4536.75     4496.46     86.33 o 
   0   9   3     3119.07     3128.47     61.45 o 
   1   9   3     3202.33     3295.08     51.68 o 
   2   9   3      160.98      171.20      9.13 o 
   3   9   3     6285.07     6598.64     98.30 o 
   4   9   3     2583.48     2550.88     42.61 o 
   5   9   3     4455.84     4422.53     68.74 o 
   6   9   3     2806.01     2879.19    109.13 o 
   7   9   3     4084.02     4091.51    113.33 o 
   8   9   3     2104.28     2044.59     66.23 o 
   9   9   3      559.47      612.82     31.25 o 
  10   9   3     1761.73     1785.75     64.36 o 
  -6  10   3      370.31      382.93     17.99 o 
  -5  10   3      954.55      920.10     28.55 o 
  -4  10   3     1347.26     1233.33     33.37 o 
  -3  10   3     1308.63     1191.07     31.58 o 
  -2  10   3     5524.76     5024.71     97.53 o 
  -1  10   3      122.72      107.53      7.74 o 
   0  10   3     4217.42     4064.00     79.44 o 
   1  10   3       20.78       25.58      3.31 o 
   2  10   3     3265.88     3287.25     52.77 o 
   3  10   3     1864.04     1857.06     41.82 o 
   4  10   3     3547.61     3590.27     57.94 o 
   5  10   3     4699.09     4684.83     89.35 o 
   6  10   3     1734.54     1766.02     45.24 o 
   7  10   3     3681.42     3616.74    103.54 o 
   8  10   3      436.57      423.00     24.72 o 
   9  10   3     2072.92     2169.11     72.75 o 
  -6  11   3      256.43      206.07     18.42 o 
  -5  11   3     2933.84     2901.44     66.09 o 
  -4  11   3      320.71      291.05     14.83 o 
  -3  11   3     1847.06     1799.04     43.65 o 
  -2  11   3       84.25       68.89      7.23 o 
  -1  11   3     4455.99     4215.90     83.89 o 
   0  11   3      431.68      426.74     15.83 o 
   1  11   3     3669.00     3603.85     57.71 o 
   2  11   3     1400.38     1381.81     26.75 o 
   3  11   3     1525.09     1541.70     29.50 o 
   4  11   3      334.60      331.13     20.99 o 
   5  11   3       46.90       37.78      8.39 o 
   6  11   3     4233.28     4193.52     88.84 o 
   7  11   3      182.74      150.64     14.92 o 
   8  11   3     1167.75     1118.83     44.77 o 
  -5  12   3        3.83        8.20      5.58 o 
  -4  12   3     1048.78     1004.85     31.10 o 
  -3  12   3      289.41      279.60     14.32 o 
  -2  12   3      610.61      558.14     20.11 o 
  -1  12   3     1070.31     1059.10     53.17 o 
   0  12   3      670.01      659.89     21.27 o 
   1  12   3     1373.85     1355.47     55.27 o 
   2  12   3       68.39       72.94      6.77 o 
   3  12   3      881.43      894.77     25.62 o 
   4  12   3       63.62       66.54      7.28 o 
   5  12   3     1180.18     1173.95     37.08 o 
   6  12   3      561.14      562.53     20.11 o 
   7  12   3     1676.67     1771.29     62.03 o 
   8  12   3      719.69      765.79     37.31 o 
   9  12   3      570.20      620.28     34.98 o 
  -4  13   3     1402.52     1446.42     40.98 o 
  -3  13   3      373.68      342.51     19.59 o 
  -2  13   3     1827.91     1799.98     45.18 o 
  -1  13   3      259.40      255.76     13.33 o 
   0  13   3     1630.86     1652.69     52.93 o 
   1  13   3       41.04       40.57      9.79 o 
   2  13   3     3820.28     3937.60    117.53 o 
   3  13   3      190.10      196.31     11.42 o 
   4  13   3     2740.52     2774.28     60.36 o 
   5  13   3     1380.42     1349.95     50.60 o 
   6  13   3     1598.14     1600.13     56.90 o 
   7  13   3      998.72     1077.33     45.24 o 
   8  13   3      163.51      167.43     18.19 o 
  -3  14   3     1226.89     1157.64     35.27 o 
  -2  14   3        4.47       -0.52      4.44 o 
  -1  14   3     3545.05     3489.01     75.68 o 
   0  14   3      100.16      113.80     14.92 o 
   1  14   3     2327.98     2315.08     78.82 o 
   2  14   3      476.80      520.01     31.25 o 
   3  14   3      909.10      984.98     45.24 o 
   4  14   3     1195.88     1210.77     33.79 o 
   5  14   3      521.61      525.03     20.56 o 
   6  14   3     2691.18     2821.10     88.14 o 
   7  14   3       28.37       24.25      8.86 o 
  -1  15   3      512.29      575.04     33.58 o 
   0  15   3      931.01      943.48     44.77 o 
   1  15   3     1322.15     1375.34     57.83 o 
   2  15   3      289.66      254.64     23.32 o 
   3  15   3     1436.76     1450.43     59.70 o 
   4  15   3       63.04       58.30     13.52 o 
   5  15   3     2665.41     2679.51     93.51 o 
   6  15   3      724.53      762.52     36.84 o 
   1  16   3      341.75      336.72     27.05 o 
   2  16   3     1981.90     2034.79     77.88 o 
   3  16   3      279.54      296.61     25.18 o 
   4  16   3      812.00      867.92     43.84 o 
  -3 -16   4      331.32      379.63     24.72 o 
  -5 -15   4     1423.70     1312.85     55.03 o 
  -4 -15   4       40.03       40.03      7.74 o 
  -3 -15   4      953.27      869.25     29.67 o 
  -2 -15   4       45.72       35.20      7.41 o 
  -1 -15   4      636.98      633.34     37.78 o 
   0 -15   4      149.53      132.45     19.59 o 
   1 -15   4      234.32      229.46     24.72 o 
  -6 -14   4      821.30      818.77     29.00 o 
  -5 -14   4       89.16       96.85     10.54 o 
  -4 -14   4      572.86      563.96     27.98 o 
  -3 -14   4     1523.86     1516.27     41.52 o 
  -2 -14   4      332.21      346.70     17.25 o 
  -1 -14   4     1425.00     1449.14     49.20 o 
   0 -14   4      428.41      475.70     32.65 o 
   1 -14   4     1081.56     1097.85     52.23 o 
   2 -14   4      144.69      157.63     20.99 o 
   3 -14   4     1170.15     1331.03     59.70 o 
  -7 -13   4      614.15      609.44     24.57 o 
  -6 -13   4     1239.46     1281.82     40.34 o 
  -5 -13   4     1234.98     1134.92     34.13 o 
  -4 -13   4     3025.99     2976.35     66.44 o 
  -3 -13   4      628.70      601.69     22.59 o 
  -2 -13   4     3774.94     3579.69     76.45 o 
  -1 -13   4        0.59        9.48      6.30 o 
   0 -13   4     1565.58     1576.23     41.03 o 
   1 -13   4      241.16      261.64     23.79 o 
   2 -13   4     1387.84     1475.61     60.63 o 
   3 -13   4      522.66      528.40     33.11 o 
   4 -13   4      455.58      464.98     32.18 o 
  -8 -12   4      298.08      340.45     25.18 o 
  -7 -12   4     1892.38     1844.41     48.30 o 
  -6 -12   4      200.20      172.45     20.75 o 
  -5 -12   4     2490.93     2334.17     55.07 o 
  -4 -12   4       38.56       42.94      7.23 o 
  -3 -12   4     1749.19     1685.89     42.53 o 
  -2 -12   4      473.24      441.62     18.43 o 
  -1 -12   4     1332.28     1390.74     36.97 o 
   0 -12   4      797.75      761.48     24.83 o 
   1 -12   4      863.25      843.21     40.57 o 
   2 -12   4     1012.82     1023.23     45.70 o 
   3 -12   4       65.26       62.49     13.06 o 
   4 -12   4     1275.94     1365.08     55.03 o 
   5 -12   4      206.74      223.86     21.45 o 
   6 -12   4     1782.27     1933.54     52.32 o 
  -9 -11   4       24.64       19.59      9.79 o 
  -8 -11   4     1363.06     1385.05     40.04 o 
  -7 -11   4       93.14       76.16      9.55 o 
  -6 -11   4     1504.47     1393.06     38.09 o 
  -5 -11   4      279.27      261.89     14.34 o 
  -4 -11   4     1598.45     1504.09     38.72 o 
  -3 -11   4     1618.88     1591.34     40.04 o 
  -2 -11   4      659.91      648.33     27.05 o 
  -1 -11   4     2306.15     2255.19     51.22 o 
   0 -11   4       28.12       38.18      6.37 o 
   1 -11   4     3831.72     3947.65     79.64 o 
   2 -11   4      131.88      166.50     17.26 o 
   3 -11   4     2339.07     2375.71     77.88 o 
   4 -11   4      980.59     1020.32     30.99 o 
   5 -11   4     2335.77     2454.23     58.78 o 
   6 -11   4     1814.78     1965.98     51.51 o 
  -9 -10   4      663.96      683.02     26.38 o 
  -8 -10   4      370.21      391.14     32.18 o 
  -7 -10   4      744.97      726.85     25.56 o 
  -6 -10   4     4796.26     4546.63    129.19 o 
  -5 -10   4     1514.65     1384.73     36.43 o 
  -4 -10   4     3936.74     3737.92     76.50 o 
  -3 -10   4     2088.79     1988.14     45.98 o 
  -2 -10   4     2704.20     2606.91     56.35 o 
  -1 -10   4       42.74       38.42      6.24 o 
   0 -10   4     1908.06     1873.73     43.44 o 
   1 -10   4      362.97      352.59     15.62 o 
   2 -10   4     4236.44     4366.60     74.29 o 
   3 -10   4      624.42      646.16     24.48 o 
   4 -10   4     2613.58     2717.55     60.81 o 
   5 -10   4     1898.47     2030.38     49.71 o 
   6 -10   4      104.39      126.27     11.62 o 
   7 -10   4     1693.61     1810.31     48.59 o 
 -10  -9   4      442.38      345.12     26.58 o 
  -9  -9   4      933.70      977.85     31.82 o 
  -8  -9   4      641.72      686.14     24.73 o 
  -7  -9   4     2755.74     2779.53     62.00 o 
  -6  -9   4     1767.17     1702.84     42.20 o 
  -5  -9   4     1858.55     1724.59     53.40 o 
  -4  -9   4       16.82       25.08      4.95 o 
  -3  -9   4     2818.27     2684.42     60.16 o 
  -2  -9   4      607.52      590.78     27.05 o 
  -1  -9   4     6455.82     6280.46    116.86 o 
   0  -9   4      974.70      952.68     26.14 o 
   1  -9   4      946.51      975.38     20.73 o 
   2  -9   4     1551.51     1565.40     29.67 o 
   3  -9   4        3.62       13.89      3.70 o 
   4  -9   4     1986.54     2041.68     63.89 o 
   5  -9   4      170.82      178.56     11.53 o 
   6  -9   4     1848.19     1917.87     47.87 o 
   7  -9   4     1486.15     1666.26     44.74 o 
 -10  -8   4      743.49      808.55     28.36 o 
  -9  -8   4      128.02      116.34     11.04 o 
  -8  -8   4     1924.91     1986.50     48.64 o 
  -7  -8   4        7.25       12.79      7.00 o 
  -6  -8   4     4092.10     3995.50     80.62 o 
  -5  -8   4     2168.75     2087.55     47.32 o 
  -4  -8   4     2913.34     2663.94     56.21 o 
  -3  -8   4     3636.59     3464.35     69.23 o 
  -2  -8   4      262.20      251.83     11.68 o 
  -1  -8   4     4185.52     4065.14     78.78 o 
   0  -8   4        3.72       17.77      3.97 o 
   1  -8   4     8498.61     8361.09    122.83 o 
   2  -8   4      300.21      291.35      9.57 o 
   3  -8   4     2103.58     2106.57     55.06 o 
   4  -8   4      334.69      348.19     14.32 o 
   5  -8   4     1643.84     1699.85     94.21 o 
   6  -8   4     1520.77     1577.67     40.44 o 
   7  -8   4      411.81      473.92     21.45 o 
   8  -8   4     1484.18     1518.05     66.69 o 
 -10  -7   4        8.65        6.06      5.61 o 
  -9  -7   4      567.86      633.80     24.02 o 
  -8  -7   4      535.92      612.58     21.93 o 
  -7  -7   4     2525.42     2491.44     55.07 o 
  -6  -7   4     5041.83     5023.64     96.78 o 
  -5  -7   4     2538.32     2460.44     52.75 o 
  -4  -7   4     3065.36     2913.39     59.51 o 
  -3  -7   4     1117.71     1054.94     39.18 o 
  -2  -7   4     5870.20     5623.66    116.59 o 
  -1  -7   4     1619.55     1547.94     35.24 o 
   0  -7   4     6948.87     6705.29     99.06 o 
   1  -7   4      781.71      692.24     18.06 o 
   2  -7   4    11391.58    11085.80    159.64 o 
   3  -7   4     3458.05     3548.81     56.16 o 
   4  -7   4     1916.09     1987.94     34.85 o 
   5  -7   4     2031.02     2030.68     46.41 o 
   6  -7   4      329.04      363.26     18.19 o 
   7  -7   4     1459.18     1518.35     72.29 o 
   8  -7   4       12.56        7.93      9.33 o 
 -10  -6   4      548.41      574.11     32.18 o 
  -9  -6   4     1165.10     1254.12     34.79 o 
  -8  -6   4     1750.05     1783.32     43.20 o 
  -7  -6   4     3012.94     3049.45     63.81 o 
  -6  -6   4     1217.61     1206.19     30.83 o 
  -5  -6   4     5084.85     5104.73    100.04 o 
  -4  -6   4       30.98       42.94     11.43 o 
  -3  -6   4     5799.74     5605.95    130.35 o 
  -2  -6   4     2079.99     2048.78     62.49 o 
  -1  -6   4     6134.11     6180.33    154.32 o 
   0  -6   4     1827.92     1798.58     30.43 o 
   1  -6   4     6903.90     7030.82    103.01 o 
   2  -6   4      302.48      339.94     10.43 o 
   3  -6   4     1477.31     1477.31     26.55 o 
   4  -6   4     1709.32     1774.52     34.09 o 
   5  -6   4       63.57       57.38      4.39 o 
   6  -6   4     3004.90     3120.89     65.80 o 
   7  -6   4      205.94      198.84     11.73 o 
   8  -6   4     1757.85     1787.61     72.75 o 
   9  -6   4      190.47      184.22     23.79 o 
 -10  -5   4     1004.31     1082.92     46.17 o 
  -9  -5   4      588.51      576.65     25.65 o 
  -8  -5   4      562.93      576.25     29.61 o 
  -7  -5   4       13.74       16.88      4.62 o 
  -6  -5   4     2079.44     2086.11     45.34 o 
  -5  -5   4     2188.89     2182.90     46.00 o 
  -4  -5   4     3364.15     3517.18     86.05 o 
  -3  -5   4       47.30       50.78      5.10 o 
  -2  -5   4     2979.09     2980.60     80.68 o 
  -1  -5   4     2888.25     2819.38     55.22 o 
   0  -5   4        2.92       17.63      2.88 o 
   1  -5   4    10981.15    11097.96    158.24 o 
   2  -5   4       16.67       51.48      8.29 o 
   3  -5   4    13240.68    13495.87    191.48 o 
   4  -5   4      150.73      153.53      6.12 o 
   5  -5   4     5038.12     5096.34     77.55 o 
   6  -5   4     3318.29     3463.35     70.98 o 
   7  -5   4      854.10      905.85     27.75 o 
   8  -5   4     4754.26     5258.84    161.83 o 
   9  -5   4      442.95      486.90     35.44 o 
 -10  -4   4       13.82       27.05     10.26 o 
  -9  -4   4     1078.25     1135.16     45.24 o 
  -8  -4   4      235.98      227.48     23.32 o 
  -7  -4   4     5768.28     5844.77    108.81 o 
  -6  -4   4     2777.10     2802.77     56.71 o 
  -5  -4   4      583.75      596.24     13.67 o 
  -4  -4   4     4068.81     4253.76    106.73 o 
  -3  -4   4        3.97       12.74      3.92 o 
  -2  -4   4    22227.54    23336.46    394.37 o 
  -1  -4   4      116.13       81.16      5.28 o 
   0  -4   4    16907.55    16261.38    332.57 o 
   1  -4   4     1256.75     1198.14     21.18 o 
   2  -4   4    16090.91    16070.52    225.62 o 
   3  -4   4     1995.58     2162.12     51.78 o 
   4  -4   4     2797.87     2772.11     44.07 o 
   5  -4   4     1396.72     1472.50     26.51 o 
   6  -4   4      213.20      223.54      7.91 o 
   7  -4   4     4047.53     4141.01     83.57 o 
   8  -4   4       59.35       70.89     14.92 o 
   9  -4   4     2171.10     2268.91     88.61 o 
  10  -4   4      248.78      240.65     27.52 o 
  -9  -3   4     1916.10     2000.28     67.16 o 
  -8  -3   4     2319.67     2329.77     62.96 o 
  -7  -3   4     2492.45     2470.56     51.59 o 
  -6  -3   4     1079.20     1072.10     24.49 o 
  -5  -3   4     7530.94     7656.49    111.97 o 
  -4  -3   4      596.46      623.83     13.24 o 
  -3  -3   4     4890.47     4869.66     87.72 o 
  -2  -3   4     2543.63     2672.75     40.81 o 
  -1  -3   4     6283.22     6380.96     92.08 o 
   0  -3   4     2038.46     2180.62     34.19 o 
   1  -3   4    11551.47    11558.13    172.48 o 
   2  -3   4     7311.69     7414.34    106.32 o 
   3  -3   4       15.82       17.55      2.22 o 
   4  -3   4     4629.71     4708.34     70.28 o 
   5  -3   4      303.05      338.32      9.19 o 
   6  -3   4     3423.98     3489.05     55.22 o 
   7  -3   4      609.71      621.68     14.87 o 
   8  -3   4      546.59      505.08     33.11 o 
   9  -3   4     1925.75     2055.78     82.08 o 
  10  -3   4       32.83       37.31     13.52 o 
 -10  -2   4     1775.82     1797.87     63.89 o 
  -8  -2   4     1635.41     1735.06     63.89 o 
  -7  -2   4       25.93       30.38      4.71 o 
  -6  -2   4     3598.12     3667.03     58.09 o 
  -5  -2   4     1203.57     1206.17     22.61 o 
  -4  -2   4     7692.94     7782.75    112.49 o 
  -3  -2   4     3533.13     3774.17     56.45 o 
  -2  -2   4     1095.89     1223.59     20.52 o 
  -1  -2   4     6029.23     6397.04     91.72 o 
   0  -2   4      863.36      862.72     18.46 o 
   1  -2   4     7101.91     7159.17    102.33 o 
   2  -2   4     1626.17     1652.87     26.55 o 
   3  -2   4    12429.54    12550.26    252.31 o 
   4  -2   4     5727.94     6305.72     91.96 o 
   5  -2   4      802.78      755.16     15.52 o 
   6  -2   4     1023.27     1056.65     23.08 o 
   7  -2   4       14.49       73.22     13.52 o 
   8  -2   4     3747.58     4036.47    128.72 o 
   9  -2   4        3.32       -1.87      7.46 o 
  10  -2   4     1818.78     1988.62     83.01 o 
 -10  -1   4        0.91       16.32      8.86 o 
  -9  -1   4     1681.95     1707.40     59.70 o 
  -8  -1   4      451.43      481.68     18.53 o 
  -7  -1   4     1502.01     1538.00     37.34 o 
  -6  -1   4     4146.91     4116.96     64.23 o 
  -5  -1   4      139.54      140.40      5.99 o 
  -4  -1   4     2540.44     2558.36     49.71 o 
  -3  -1   4        2.89        9.10      2.91 o 
  -2  -1   4    29340.49    28103.66    449.95 o 
  -1  -1   4     1625.43     1703.81     26.57 o 
   0  -1   4    21801.46    20757.44    945.34 o 
   1  -1   4     1145.12     1218.61     19.98 o 
   2  -1   4    15081.98    15407.82    290.60 o 
   3  -1   4     1251.13     1245.01     22.14 o 
   4  -1   4     1056.68     1106.21     19.43 o 
   5  -1   4     7621.21     7913.23    114.77 o 
   6  -1   4      332.59      322.76     15.27 o 
   7  -1   4     5001.81     4985.73     96.53 o 
   8  -1   4      376.52      385.04     26.82 o 
   9  -1   4     1579.81     1701.34     70.89 o 
 -10   0   4     1787.46     1980.69     68.56 o 
  -9   0   4     1381.65     1408.86     38.98 o 
  -8   0   4     2239.14     2297.67     53.23 o 
  -7   0   4     1285.34     1337.10     50.83 o 
  -6   0   4       22.96       23.06      4.23 o 
  -5   0   4     5113.71     5033.93     75.87 o 
  -4   0   4       73.05       81.12      9.13 o 
  -3   0   4    11996.09    12217.47    172.45 o 
  -2   0   4      384.90      426.84      9.05 o 
  -1   0   4    12273.07    11970.39    173.36 o 
   0   0   4      398.39      425.05      8.04 o 
   1   0   4     4728.07     4847.45     74.10 o 
   2   0   4    12579.14    12377.19    358.15 o 
   3   0   4     2008.91     1871.74     46.43 o 
   4   0   4     4331.17     4457.13     65.68 o 
   5   0   4      489.25      430.42     10.43 o 
   6   0   4      807.12      818.70     16.49 o 
   7   0   4      377.43      350.08     13.80 o 
   8   0   4      357.56      367.97     18.19 o 
   9   0   4     1678.04     1665.34     41.12 o 
  10   0   4      282.31      262.57     26.58 o 
  11   0   4      874.93      879.12     50.37 o 
 -10   1   4      910.14      934.22     31.74 o 
  -9   1   4      332.30      330.00     16.69 o 
  -8   1   4     1285.87     1298.49     68.32 o 
  -7   1   4        0.27       12.95      4.03 o 
  -6   1   4     2937.64     2992.55     62.20 o 
  -5   1   4     1658.93     1685.26     29.42 o 
  -4   1   4     1843.45     1834.08     30.65 o 
  -3   1   4     5212.55     5275.60     77.16 o 
  -2   1   4     3021.46     3269.12     59.10 o 
  -1   1   4     2281.70     2339.25     35.12 o 
   0   1   4      603.29      599.38     10.52 o 
   1   1   4    14964.01    15129.91    320.70 o 
   2   1   4      281.51      306.13      9.08 o 
   3   1   4    11869.36    12407.32    215.60 o 
   4   1   4     1066.20     1024.47     22.28 o 
   5   1   4     1974.13     2035.26     71.78 o 
   6   1   4     1476.01     1342.35     23.88 o 
   7   1   4     1035.83     1006.85     26.55 o 
   8   1   4     2796.47     2696.73    141.08 o 
   9   1   4      320.14      330.99     15.62 o 
  10   1   4     1947.35     1885.55     75.55 o 
  11   1   4       61.03       63.89     17.72 o 
 -10   2   4       67.59       74.89     10.20 o 
  -9   2   4     2523.89     2534.40     60.43 o 
  -8   2   4      842.58      844.92     27.08 o 
  -7   2   4     1854.03     1780.22     42.82 o 
  -6   2   4     2571.85     2580.96     55.21 o 
  -5   2   4      297.63      318.81     12.41 o 
  -4   2   4     7521.27     7349.39    210.79 o 
  -3   2   4      154.44      144.50      4.72 o 
  -2   2   4    21860.62    21675.51    460.54 o 
  -1   2   4      198.86      206.10      5.04 o 
   0   2   4     6960.36     7089.06    120.20 o 
   1   2   4     1575.25     1613.62     24.73 o 
   2   2   4     2636.85     2610.68     39.18 o 
   3   2   4    14601.51    15267.42    525.14 o 
   4   2   4     1766.48     1682.43     35.19 o 
   5   2   4    10500.74    10809.61    153.69 o 
   6   2   4     1736.91     1729.70     29.33 o 
   7   2   4     2739.80     2617.25     55.24 o 
   8   2   4       65.84       65.01      6.90 o 
   9   2   4     1766.85     1739.58     42.58 o 
  10   2   4      196.73      203.83     12.60 o 
  11   2   4     1111.17     1093.18     55.03 o 
  -9   3   4     1192.24     1212.19     36.37 o 
  -8   3   4      841.91      851.36     27.54 o 
  -7   3   4     1907.70     1915.91     45.75 o 
  -6   3   4       34.85       28.52      5.15 o 
  -5   3   4     5510.17     5372.00    102.07 o 
  -4   3   4      242.68      274.23     16.32 o 
  -3   3   4    15494.31    15561.52    460.55 o 
  -2   3   4     1314.26     1504.24     32.25 o 
  -1   3   4     6926.23     6996.92     99.18 o 
   0   3   4     1980.76     2029.22     30.75 o 
   1   3   4     5916.56     6285.17     98.34 o 
   2   3   4    15213.17    15525.93    216.70 o 
   3   3   4       15.15       40.46      5.85 o 
   4   3   4     8182.38     8616.36    152.71 o 
   5   3   4     3442.97     3426.24     52.19 o 
   6   3   4     2346.06     2359.38     38.29 o 
   7   3   4      554.20      544.78     17.82 o 
   8   3   4      706.40      744.27     22.74 o 
   9   3   4     1959.95     1916.18     45.87 o 
  10   3   4      848.45      818.26     39.64 o 
  11   3   4     1074.09     1090.85     53.63 o 
  -9   4   4      574.60      600.57     23.98 o 
  -8   4   4     2152.83     2085.32     51.26 o 
  -7   4   4      223.37      205.76     11.87 o 
  -6   4   4     4826.03     4696.88     92.93 o 
  -5   4   4       14.54       15.71      3.70 o 
  -4   4   4     1421.75     1344.94     31.34 o 
  -3   4   4      532.57      506.41     17.26 o 
  -2   4   4     2091.85     2197.11     43.91 o 
  -1   4   4     5208.22     5227.56     75.34 o 
   0   4   4       92.18      117.09      5.06 o 
   1   4   4     8332.94     8242.15    116.52 o 
   2   4   4       35.04       61.64      4.53 o 
   3   4   4     7659.21     8124.15    170.36 o 
   4   4   4     4724.47     5246.60    163.10 o 
   5   4   4     3655.37     3782.54     57.10 o 
   6   4   4     5218.14     5404.75     80.65 o 
   7   4   4     2307.44     2243.54     48.54 o 
   8   4   4     4504.75     4440.98     87.74 o 
   9   4   4       74.50       76.58      8.86 o 
  10   4   4     2784.99     2797.22     62.95 o 
  11   4   4      185.89      167.86     12.85 o 
  -9   5   4     1892.23     1922.87     50.86 o 
  -8   5   4      180.32      188.19     12.99 o 
  -7   5   4     1316.22     1316.01     35.66 o 
  -6   5   4      840.65      833.40     25.16 o 
  -5   5   4       43.52       76.60     10.03 o 
  -4   5   4     4114.69     4029.67    112.63 o 
  -3   5   4      868.48      857.21     21.98 o 
  -2   5   4     7464.13     7350.14    132.72 o 
  -1   5   4       93.55      110.26      3.61 o 
   0   5   4     8604.71     8856.85    125.52 o 
   1   5   4     5000.40     5292.70     76.60 o 
   2   5   4    10112.14    10272.27    145.31 o 
   3   5   4    12654.51    12492.12    176.72 o 
   4   5   4     8052.44     8566.62    295.32 o 
   5   5   4     8944.34     9355.14    199.92 o 
   6   5   4     1728.70     1712.40     29.57 o 
   7   5   4     3431.61     3310.77     67.03 o 
   8   5   4        2.27        7.50      7.23 o 
   9   5   4     1542.59     1459.46     37.44 o 
  10   5   4      654.89      659.22     23.57 o 
  11   5   4     1590.45     1655.63     58.76 o 
  -8   6   4      395.89      384.75     18.46 o 
  -7   6   4     2819.75     2647.90     60.35 o 
  -6   6   4      222.67      219.26     14.46 o 
  -5   6   4     6231.34     5903.99    113.05 o 
  -4   6   4       16.12       13.49      3.58 o 
  -3   6   4     8884.72     8678.61    157.43 o 
  -2   6   4       51.60       58.62      5.83 o 
  -1   6   4     2115.72     2083.75     42.45 o 
   0   6   4     4674.81     4973.24     72.68 o 
   1   6   4     3359.26     3273.79     49.48 o 
   2   6   4     8931.28     9275.58    132.23 o 
   3   6   4        9.89       10.70      2.05 o 
   4   6   4     3254.67     3425.96     69.47 o 
   5   6   4      840.98      795.75     24.32 o 
   6   6   4     4189.68     4358.69    144.65 o 
   7   6   4     1932.60     1860.45     42.11 o 
   8   6   4      462.73      481.85     17.73 o 
   9   6   4      335.58      328.03     15.13 o 
  10   6   4      758.95      731.74     34.05 o 
  11   6   4      640.76      639.40     32.65 o 
  -8   7   4     2596.98     2569.09     61.75 o 
  -7   7   4       12.22       11.22      6.06 o 
  -6   7   4     2682.14     2646.88     60.16 o 
  -5   7   4      217.86      218.81     11.66 o 
  -4   7   4      903.83      920.41     25.37 o 
  -3   7   4     1626.29     1568.11     36.11 o 
  -2   7   4     2027.65     2019.40     58.30 o 
  -1   7   4     3737.55     4047.26    170.07 o 
   0   7   4      243.40      212.67      6.41 o 
   1   7   4     3992.69     4268.61     75.27 o 
   2   7   4     2113.06     2249.69     36.17 o 
   3   7   4     2434.52     2543.23     40.96 o 
   4   7   4      941.79      934.24     18.60 o 
   5   7   4     1634.62     1710.61     35.71 o 
   6   7   4     1893.15     1921.89     45.72 o 
   7   7   4      448.18      427.86     16.79 o 
   8   7   4     1433.99     1400.60     35.39 o 
   9   7   4        4.60        8.86      6.53 o 
  10   7   4      353.99      367.04     23.32 o 
  11   7   4       42.48       29.85      9.33 o 
  -7   8   4     1273.69     1216.39     41.27 o 
  -6   8   4      630.29      574.16     21.37 o 
  -5   8   4      259.01      253.92     12.87 o 
  -4   8   4     2932.18     2753.30     60.16 o 
  -3   8   4       23.12       35.12     11.19 o 
  -2   8   4     4887.60     4643.81     91.88 o 
  -1   8   4      852.02      843.50     22.17 o 
   0   8   4     7295.05     7400.40    134.73 o 
   1   8   4     2153.29     2226.05     46.62 o 
   2   8   4     1570.01     1628.73     28.21 o 
   3   8   4     7531.10     7552.21    110.74 o 
   4   8   4     1633.77     1564.99     28.32 o 
   5   8   4     1422.67     1433.23     39.01 o 
   6   8   4     2020.32     1970.24     43.01 o 
   7   8   4     2189.67     2090.67     46.29 o 
   8   8   4        0.45        4.20      5.60 o 
   9   8   4      959.55      953.74     39.64 o 
  10   8   4       13.70       20.99      8.86 o 
  -7   9   4     3293.77     3216.56     73.36 o 
  -6   9   4      407.57      402.33     18.33 o 
  -5   9   4     2626.28     2530.08     57.48 o 
  -4   9   4      246.52      229.72     11.87 o 
  -3   9   4     2848.16     2685.61     57.57 o 
  -2   9   4      315.39      328.29     34.98 o 
  -1   9   4     1649.52     1510.73     35.21 o 
   0   9   4     1145.99     1229.54     45.44 o 
   1   9   4     5923.65     6022.32    111.88 o 
   2   9   4     5144.96     5308.58     80.04 o 
   3   9   4     1671.47     1675.15     30.19 o 
   4   9   4     2361.49     2396.72     40.61 o 
   5   9   4      711.19      736.33     16.95 o 
   6   9   4     3778.51     3720.39     76.25 o 
   7   9   4      105.70      104.93     12.13 o 
   8   9   4     1587.57     1560.49     54.57 o 
   9   9   4       40.23       42.44     10.26 o 
  10   9   4      709.04      672.05     34.05 o 
  -6  10   4      902.44      855.78     29.15 o 
  -5  10   4       63.67       54.16      7.83 o 
  -4  10   4     1371.08     1267.40     34.37 o 
  -3  10   4      188.76      195.35     20.29 o 
  -2  10   4     2220.01     2053.67     46.41 o 
  -1  10   4     3362.40     3261.66     66.71 o 
   0  10   4      193.86      205.07     10.05 o 
   1  10   4     2020.13     2030.16     37.16 o 
   2  10   4       19.20       18.02      3.02 o 
   3  10   4     2504.81     2597.16     43.99 o 
   4  10   4      698.11      712.22     16.91 o 
   5  10   4     2601.08     2499.34     42.97 o 
   6  10   4     2123.00     2055.78     63.89 o 
   7  10   4     2290.91     2269.85     70.89 o 
   8  10   4      529.91      512.08     27.05 o 
   9  10   4      184.88      155.30     16.32 o 
  10  10   4     1294.33     1304.45     52.70 o 
  -5  11   4      208.53      191.46     12.95 o 
  -4  11   4     1207.55     1240.18     34.84 o 
  -3  11   4       89.41       74.11      7.89 o 
  -2  11   4     1487.73     1470.53     37.07 o 
  -1  11   4      242.28      218.29     11.37 o 
   0  11   4     4208.27     4098.57     81.73 o 
   1  11   4      480.91      484.54     47.10 o 
   2  11   4     1454.58     1446.75     27.71 o 
   3  11   4     1359.98     1372.64     34.43 o 
   4  11   4     1813.56     1869.16     34.68 o 
   5  11   4     2340.21     2348.30     51.09 o 
   6  11   4      630.35      596.96     27.98 o 
   7  11   4     4059.67     3980.98    112.86 o 
   8  11   4       40.56       54.10     11.19 o 
   9  11   4     1842.81     1845.91     65.76 o 
  -5  12   4     1318.68     1350.77     39.47 o 
  -4  12   4        3.82        9.82      4.82 o 
  -3  12   4     1711.91     1683.67     50.83 o 
  -2  12   4      586.64      585.32     22.15 o 
  -1  12   4     1877.63     1889.09     71.59 o 
   0  12   4     1873.78     1842.67     43.69 o 
   1  12   4     1349.35     1320.28     33.80 o 
   2  12   4     5303.61     5371.34     83.63 o 
   3  12   4      395.21      422.68     24.92 o 
   4  12   4      990.73     1036.56     28.35 o 
   5  12   4       11.52        6.06      5.60 o 
   6  12   4     1832.06     1856.17     61.56 o 
   7  12   4      309.63      269.10     19.59 o 
   8  12   4     1116.71     1106.24     45.70 o 
  -4  13   4      753.34      729.00     26.47 o 
  -3  13   4      565.74      575.53     22.24 o 
  -2  13   4      526.71      512.72     20.29 o 
  -1  13   4     1746.66     1729.51     43.36 o 
   0  13   4      377.60      363.87     15.82 o 
   1  13   4      185.24      179.66     10.87 o 
   2  13   4        5.88       11.19      7.00 o 
   3  13   4      959.98      944.96     27.41 o 
   4  13   4      965.87      976.98     32.65 o 
   5  13   4      713.64      712.50     34.28 o 
   6  13   4      919.68      912.70     39.18 o 
   7  13   4      464.56      464.04     27.52 o 
   8  13   4      615.79      651.06     34.51 o 
  -3  14   4      189.49      214.53     20.52 o 
  -2  14   4     1433.68     1416.94     39.57 o 
  -1  14   4      174.38      174.06     11.86 o 
   0  14   4     1378.14     1349.05     37.07 o 
   1  14   4      574.01      581.57     31.71 o 
   2  14   4     1687.97     1611.79     61.56 o 
   3  14   4     1455.85     1485.87     58.76 o 
   4  14   4      449.16      496.50     20.99 o 
   5  14   4     2312.88     2329.08     73.69 o 
   6  14   4        2.75       -0.47      6.53 o 
   7  14   4     1620.32     1760.56     63.43 o 
  -2  15   4      381.59      406.68     27.52 o 
  -1  15   4     1678.25     1613.66     62.49 o 
   0  15   4      899.58      941.14     44.31 o 
   1  15   4      701.53      703.76     37.78 o 
   2  15   4      439.46      457.98     30.78 o 
   3  15   4      427.48      453.32     30.31 o 
   4  15   4      693.53      710.29     38.24 o 
   5  15   4       79.66       78.82     12.59 o 
   6  15   4     1566.90     1633.24     59.70 o 
   1  16   4      527.13      520.47     33.58 o 
   2  16   4        6.98       -1.40      7.46 o 
   3  16   4      731.03      734.54     41.04 o 
  -4 -15   5     1468.31     1512.45     60.16 o 
  -3 -15   5        1.48        3.33      4.77 o 
  -2 -15   5     1732.10     1792.65     50.83 o 
  -1 -15   5       97.17      110.53     17.72 o 
   0 -15   5      803.62      826.88     44.77 o 
  -5 -14   5     1969.53     1886.85     49.45 o 
  -4 -14   5      342.77      302.82     16.81 o 
  -3 -14   5      511.65      508.13     21.43 o 
  -2 -14   5      626.93      618.43     24.20 o 
  -1 -14   5      659.76      656.81     24.77 o 
   0 -14   5      775.56      777.91     41.97 o 
   1 -14   5      269.28      277.49     25.65 o 
   2 -14   5      674.21      680.91     40.57 o 
   3 -14   5        8.17        7.46     12.13 o 
  -6 -13   5      701.36      702.65     26.53 o 
  -5 -13   5     1638.15     1631.22     44.02 o 
  -4 -13   5      534.78      500.76     21.10 o 
  -3 -13   5     1267.73     1233.10     35.61 o 
  -2 -13   5       99.97       93.99     10.05 o 
  -1 -13   5     2214.82     2270.91     54.01 o 
   0 -13   5        1.80        7.25      7.93 o 
   1 -13   5     1245.60     1272.74     55.03 o 
   2 -13   5     1304.05     1371.14     58.76 o 
   3 -13   5      890.92      996.18     48.97 o 
   4 -13   5     1722.11     1909.34     73.69 o 
  -7 -12   5      815.08      744.55     27.65 o 
  -6 -12   5     2407.59     2398.00     57.87 o 
  -5 -12   5       57.16       52.68      8.40 o 
  -4 -12   5     2154.58     2103.69     54.10 o 
  -3 -12   5      209.96      211.52     14.46 o 
  -2 -12   5     2466.75     2465.40     56.35 o 
  -1 -12   5      601.57      627.50     25.65 o 
   0 -12   5     2197.36     2167.37     51.15 o 
   1 -12   5     1232.26     1260.35     36.14 o 
   2 -12   5     1236.56     1298.39     54.10 o 
   3 -12   5     1650.18     1765.70     67.16 o 
   4 -12   5      219.42      240.18     22.39 o 
   5 -12   5     1214.94     1354.82     56.90 o 
   6 -12   5       70.67       78.82     16.32 o 
  -8 -11   5       42.80       35.67      8.07 o 
  -7 -11   5     1011.73     1111.97     34.62 o 
  -6 -11   5       13.83       63.72     41.04 o 
  -5 -11   5     1733.13     1701.57     43.53 o 
  -4 -11   5       86.63       90.71      9.23 o 
  -3 -11   5      923.87      925.19     28.03 o 
  -2 -11   5      409.41      420.10     17.62 o 
  -1 -11   5     1202.44     1182.12     33.58 o 
   0 -11   5      988.32      989.15     28.60 o 
   1 -11   5     1058.90     1094.23     30.81 o 
   2 -11   5     2986.86     3048.69     96.07 o 
   3 -11   5       51.79       42.91     10.73 o 
   4 -11   5     1173.98     1222.83     49.90 o 
   5 -11   5      366.98      412.71     20.05 o 
   6 -11   5     1182.36     1251.14     38.33 o 
  -9 -10   5        9.64        2.33      7.93 o 
  -8 -10   5      742.47      765.13     27.70 o 
  -7 -10   5        4.53       14.92      5.58 o 
  -6 -10   5     1077.92      991.35     48.04 o 
  -5 -10   5      950.11      943.89     28.68 o 
  -4 -10   5      717.36      668.40     22.75 o 
  -3 -10   5     1298.45     1320.92     34.62 o 
  -2 -10   5     1139.90     1153.49     31.48 o 
  -1 -10   5      916.66      933.68     37.31 o 
   0 -10   5      131.92      154.80     18.19 o 
   1 -10   5      350.04      345.08     14.87 o 
   2 -10   5     1505.13     1492.94     36.82 o 
   3 -10   5     2422.17     2563.89     57.55 o 
   4 -10   5     1947.99     2071.99     49.77 o 
   5 -10   5     1296.90     1369.97     38.19 o 
   6 -10   5      803.15      894.68     30.21 o 
   7 -10   5      180.90      164.63     20.99 o 
  -9  -9   5      357.86      390.83     19.45 o 
  -8  -9   5      947.01      995.26     68.56 o 
  -7  -9   5      655.18      598.80     22.59 o 
  -6  -9   5     1940.46     1971.16     47.65 o 
  -5  -9   5      130.82      110.38      9.23 o 
  -4  -9   5     1444.89     1474.81     37.10 o 
  -3  -9   5       10.05       13.25      4.11 o 
  -2  -9   5     3790.88     3663.84    103.07 o 
  -1  -9   5     1037.80     1057.34     63.66 o 
   0  -9   5     6130.95     5849.02    109.94 o 
   1  -9   5     2353.54     2316.76     50.38 o 
   2  -9   5     3504.96     3539.70     58.11 o 
   3  -9   5     1292.40     1291.20     33.13 o 
   4  -9   5      410.73      434.85     17.44 o 
   5  -9   5     3678.64     3927.67     82.32 o 
   6  -9   5        0.62       -1.49      4.11 o 
   7  -9   5     1792.13     2020.80     78.82 o 
 -10  -8   5      921.37     1038.15     47.57 o 
  -9  -8   5     1125.84     1260.06     37.10 o 
  -8  -8   5      595.03      592.20     22.59 o 
  -7  -8   5     2973.92     2945.95     71.36 o 
  -6  -8   5      134.49      121.69      9.72 o 
  -5  -8   5     6146.14     5952.12    113.26 o 
  -4  -8   5       50.60       57.17      6.75 o 
  -3  -8   5     3668.34     3580.09     71.87 o 
  -2  -8   5     2334.89     2364.39     50.93 o 
  -1  -8   5     3926.90     3827.49     75.33 o 
   0  -8   5     2451.85     2455.08     51.90 o 
   1  -8   5      673.22      628.75     15.16 o 
   2  -8   5     3188.01     3106.16     51.22 o 
   3  -8   5     1170.81     1157.97     23.79 o 
   4  -8   5     1244.54     1287.72     26.03 o 
   5  -8   5       67.34       75.75      7.95 o 
   6  -8   5      933.20      998.21     29.74 o 
   7  -8   5      284.16      277.03     24.25 o 
   8  -8   5       78.99       79.75     16.79 o 
 -10  -7   5     1068.61     1172.47     51.30 o 
  -9  -7   5       11.21        7.00      5.28 o 
  -8  -7   5     1942.07     1902.28     62.26 o 
  -7  -7   5      724.96      692.03     32.88 o 
  -6  -7   5     3004.98     2911.30     62.15 o 
  -5  -7   5     1811.71     1672.54     39.73 o 
  -4  -7   5     1548.85     1423.55     38.94 o 
  -3  -7   5     1940.26     1881.36     58.76 o 
  -2  -7   5      224.48      216.35     10.38 o 
  -1  -7   5     2211.26     2118.27     63.43 o 
   0  -7   5      835.19      794.78     16.73 o 
   1  -7   5     4328.42     4121.11     64.25 o 
   2  -7   5     1057.71     1017.43     21.39 o 
   3  -7   5     4936.89     4911.22     96.58 o 
   4  -7   5     2142.20     2217.67     38.76 o 
   5  -7   5      344.97      373.82     15.12 o 
   6  -7   5     1591.17     1656.29     55.73 o 
   7  -7   5       68.16       75.55     14.92 o 
   8  -7   5     2355.47     2528.68     93.74 o 
 -10  -6   5      204.79      212.20     20.52 o 
  -9  -6   5      454.17      433.64     18.94 o 
  -8  -6   5     1870.70     1880.07     45.51 o 
  -7  -6   5      317.32      306.89     14.17 o 
  -6  -6   5     4309.25     4131.26     81.61 o 
  -5  -6   5      350.10      347.10     13.99 o 
  -4  -6   5     3618.57     3559.18     70.40 o 
  -3  -6   5      208.75      275.63     11.86 o 
  -2  -6   5     5548.88     5291.23    122.19 o 
  -1  -6   5     4318.28     4103.73     95.84 o 
   0  -6   5     4939.95     4870.46     90.50 o 
   1  -6   5     2900.07     2854.32     45.94 o 
   2  -6   5     6412.26     6142.61     91.50 o 
   3  -6   5     1269.73     1261.68     23.98 o 
   4  -6   5       16.12       21.96      5.29 o 
   5  -6   5     4592.22     4756.43     87.58 o 
   6  -6   5       90.44       90.90      8.19 o 
   7  -6   5     3080.82     3217.52    107.27 o 
   8  -6   5       31.61       33.11     12.13 o 
   9  -6   5     1668.95     1798.34     76.95 o 
 -10  -5   5      136.15      187.48     18.65 o 
  -9  -5   5     1865.56     1942.92     67.62 o 
  -8  -5   5       80.91       87.79      8.40 o 
  -7  -5   5     3591.44     3539.81     77.42 o 
  -6  -5   5      987.91      995.12     41.27 o 
  -5  -5   5     2225.92     2210.06     57.83 o 
  -4  -5   5      600.44      591.36     25.18 o 
  -3  -5   5     8341.81     8243.53    146.73 o 
  -2  -5   5     1336.39     1348.39     30.99 o 
  -1  -5   5     4588.24     4412.84    117.53 o 
   0  -5   5      816.80      786.47     17.41 o 
   1  -5   5     1248.38     1261.98     30.11 o 
   2  -5   5     3799.74     3658.72     56.52 o 
   3  -5   5      415.59      405.56     10.63 o 
   4  -5   5     4355.92     4309.70     66.31 o 
   5  -5   5      428.68      430.49     11.80 o 
   6  -5   5     1771.35     1867.03     33.72 o 
   7  -5   5     1039.95     1091.32     49.90 o 
   8  -5   5      479.63      500.42     34.05 o 
   9  -5   5     1303.06     1478.87     67.16 o 
 -10  -4   5      311.50      363.31     25.65 o 
  -9  -4   5        8.77        3.73      7.00 o 
  -8  -4   5      963.18      985.80     28.01 o 
  -7  -4   5      822.75      813.24     23.72 o 
  -6  -4   5     2155.96     2053.97     44.84 o 
  -5  -4   5     1782.48     1840.17     44.54 o 
  -4  -4   5      959.34      984.31     29.63 o 
  -3  -4   5      110.74      127.72      4.39 o 
  -2  -4   5      867.63      962.72     23.41 o 
  -1  -4   5     8968.87     8704.13    160.97 o 
   0  -4   5     1883.85     1919.33     33.13 o 
   1  -4   5    11186.92    11342.43    251.01 o 
   2  -4   5      628.81      699.28     14.62 o 
   3  -4   5     2602.07     2559.01     41.07 o 
   4  -4   5     1329.22     1306.81     23.93 o 
   5  -4   5       14.50       25.30      3.19 o 
   6  -4   5     3988.03     4119.54     64.84 o 
   7  -4   5       36.97       43.84     11.66 o 
   8  -4   5     4426.33     4697.33    147.37 o 
   9  -4   5       67.78       78.82     17.26 o 
 -10  -3   5      253.91      242.51     20.99 o 
  -9  -3   5      203.00      183.29     16.79 o 
  -8  -3   5     1714.02     1750.30     59.70 o 
  -7  -3   5     1124.77     1080.16     28.16 o 
  -6  -3   5     4418.14     4127.56     79.14 o 
  -5  -3   5      420.03      432.31     11.34 o 
  -4  -3   5     3441.54     3495.78     54.12 o 
  -3  -3   5     1690.74     1599.15     26.96 o 
  -2  -3   5    11150.81    11565.60    166.54 o 
  -1  -3   5     5189.18     5260.65     77.01 o 
   0  -3   5    10951.30    10554.68    150.01 o 
   1  -3   5     4539.76     4501.53     66.93 o 
   2  -3   5     2009.03     1948.62     38.25 o 
   3  -3   5     8793.29     8612.51    189.17 o 
   4  -3   5       21.00       14.86      2.17 o 
   5  -3   5     5370.40     5324.01     80.04 o 
   6  -3   5      231.55      241.28      8.34 o 
   7  -3   5     4404.05     4487.08     97.24 o 
   8  -3   5      205.31      192.15     21.45 o 
   9  -3   5     1787.32     1881.82     77.42 o 
 -10  -2   5      550.59      561.52     31.71 o 
  -8  -2   5       46.75       40.57      8.86 o 
  -7  -2   5     2953.36     2888.10     48.93 o 
  -6  -2   5      209.41      216.73     13.49 o 
  -5  -2   5     6544.92     6536.83    120.12 o 
  -4  -2   5       59.08       48.85      3.56 o 
  -3  -2   5    14109.44    14211.97    200.68 o 
  -2  -2   5     4415.96     4554.82     67.22 o 
  -1  -2   5     1992.37     1994.27     42.55 o 
   0  -2   5     5094.18     5212.52     75.91 o 
   1  -2   5     3558.33     3562.85     58.43 o 
   2  -2   5    17331.95    18105.94    253.58 o 
   3  -2   5       27.74       47.12     10.26 o 
   4  -2   5     2843.31     2846.28     44.63 o 
   5  -2   5      246.99      280.85      8.83 o 
   6  -2   5     2335.78     2443.42     46.81 o 
   7  -2   5     2734.77     2729.35     84.18 o 
   8  -2   5     1028.34     1039.56     28.90 o 
   9  -2   5     1090.60     1155.68     56.43 o 
  10  -2   5      247.92      229.92     25.65 o 
 -10  -1   5      543.74      539.13     30.78 o 
  -9  -1   5        5.94       -5.13      6.06 o 
  -8  -1   5     1602.04     1759.63     63.43 o 
  -7  -1   5      424.45      415.16     27.75 o 
  -6  -1   5     2862.93     2795.36     56.91 o 
  -5  -1   5     1959.36     2011.13     42.15 o 
  -4  -1   5     4936.29     5229.66     78.04 o 
  -3  -1   5      810.78      788.93     15.53 o 
  -2  -1   5     4518.69     4938.15     76.58 o 
  -1  -1   5    13205.54    13174.23    246.22 o 
   0  -1   5      859.77      929.54     18.59 o 
   1  -1   5     8438.26     8776.61    165.35 o 
   2  -1   5     2260.07     2488.41     38.29 o 
   3  -1   5     1208.48     1164.81     20.18 o 
   4  -1   5     1959.91     1884.18     30.66 o 
   5  -1   5       27.75       53.63     10.49 o 
   6  -1   5     6562.32     6569.14    327.16 o 
   7  -1   5      709.98      739.42     21.99 o 
   8  -1   5     6609.99     6537.64    165.10 o 
   9  -1   5       10.24       10.73      9.79 o 
  10  -1   5     2754.18     2693.78     99.34 o 
 -10   0   5      270.92      284.96     22.39 o 
  -9   0   5     2053.02     2014.27     68.09 o 
  -8   0   5      392.86      442.71     18.10 o 
  -7   0   5     1648.89     1713.27     50.37 o 
  -6   0   5     1566.43     1621.87     38.04 o 
  -5   0   5        4.51        8.07      2.32 o 
  -4   0   5     3145.93     3033.80     58.60 o 
  -3   0   5      158.90      156.47     17.72 o 
  -2   0   5    14000.97    14432.96    219.62 o 
  -1   0   5     2102.05     2034.87     31.48 o 
   0   0   5    13353.98    13564.15    197.84 o 
   1   0   5     4628.70     4723.77     68.18 o 
   2   0   5     6125.80     6718.44    239.48 o 
   3   0   5    11782.17    11854.93    200.54 o 
   4   0   5     1691.36     1710.01     27.72 o 
   5   0   5     7660.98     7648.72    110.83 o 
   6   0   5      511.88      526.18     16.79 o 
   7   0   5     7863.14     7706.48    208.00 o 
   8   0   5      600.07      621.26     20.44 o 
   9   0   5     2845.70     2720.63     60.27 o 
  10   0   5      800.32      747.60     43.84 o 
  11   0   5     1062.38     1056.34     56.43 o 
 -10   1   5      571.54      631.01     34.05 o 
  -9   1   5     1514.10     1640.58     44.09 o 
  -8   1   5       59.28       66.35      8.29 o 
  -7   1   5     3653.86     3659.13    105.40 o 
  -6   1   5      180.80      178.13     10.05 o 
  -5   1   5    11832.87    11959.72    309.67 o 
  -4   1   5      692.93      656.40     14.19 o 
  -3   1   5    14150.46    14185.69    298.90 o 
  -2   1   5     1853.00     1890.82     30.17 o 
  -1   1   5     8114.77     8252.73    116.91 o 
   0   1   5     4954.63     4995.57    112.95 o 
   1   1   5     1735.88     1817.07     34.53 o 
   2   1   5    19000.00    19287.07    504.38 o 
   3   1   5      470.47      460.98     13.11 o 
   4   1   5     3804.44     3440.93     51.95 o 
   5   1   5      175.61      156.62      5.74 o 
   6   1   5     1548.92     1666.33     53.87 o 
   7   1   5     2702.12     2631.09     73.45 o 
   8   1   5     1462.04     1354.39     67.39 o 
   9   1   5     1692.62     1788.31     43.92 o 
  10   1   5      406.97      425.80     31.71 o 
  11   1   5     1070.27     1046.55     55.03 o 
  -9   2   5       92.35       95.30     10.62 o 
  -8   2   5     2984.67     2968.79     66.65 o 
  -7   2   5       13.56       17.50      4.71 o 
  -6   2   5     5291.76     5239.54    101.89 o 
  -5   2   5     1762.67     1805.17     40.61 o 
  -4   2   5     1289.60     1317.79     23.43 o 
  -3   2   5     9457.52     9551.49    136.28 o 
  -2   2   5     1555.49     1690.78     27.18 o 
  -1   2   5    13364.51    13941.33    195.15 o 
   0   2   5       60.31       89.68      5.57 o 
   1   2   5     2689.98     2947.56     46.51 o 
   2   2   5     2485.95     2776.14     41.61 o 
   3   2   5      856.21      895.00     21.16 o 
   4   2   5     5991.07     6174.20    112.31 o 
   5   2   5     1894.55     2064.47     33.12 o 
   6   2   5     5518.49     5307.72     99.98 o 
   7   2   5      439.46      405.49     40.34 o 
   8   2   5     2836.60     2749.02     59.20 o 
   9   2   5       96.22       95.59      8.61 o 
  10   2   5     1250.40     1222.24     34.85 o 
  11   2   5      163.17      159.97     22.85 o 
  -9   3   5     1645.35     1761.45     71.36 o 
  -8   3   5     1015.69     1009.99     31.07 o 
  -7   3   5       65.28       72.14     19.35 o 
  -6   3   5     2037.94     2004.32     46.27 o 
  -5   3   5       91.90       99.65      7.50 o 
  -4   3   5     6364.50     6248.78    115.79 o 
  -3   3   5     1011.40      988.82     17.51 o 
  -2   3   5    11036.84    11546.39    162.81 o 
  -1   3   5     2300.59     2395.60     44.77 o 
   0   3   5     8128.44     8417.25    150.02 o 
   1   3   5     3887.29     3672.82     53.88 o 
   2   3   5     2936.26     3053.39     45.57 o 
   3   3   5    10256.98    10819.22    676.94 o 
   4   3   5       74.55       69.20      5.15 o 
   5   3   5     5733.55     5719.86    105.51 o 
   6   3   5      559.87      543.24     17.26 o 
   7   3   5     5498.01     5393.86    103.10 o 
   8   3   5     1225.61     1183.13     31.36 o 
   9   3   5     1135.11     1115.02     31.36 o 
  10   3   5     1022.57     1002.57     41.97 o 
  11   3   5     1206.01     1187.39     56.90 o 
  -9   4   5     1055.43     1073.93     34.53 o 
  -8   4   5       74.47       64.55      8.85 o 
  -7   4   5     1018.43      981.48     29.28 o 
  -6   4   5      173.06      172.50     10.29 o 
  -5   4   5     5209.95     5163.66     99.58 o 
  -4   4   5      622.57      600.54     18.33 o 
  -3   4   5     9167.55     9020.84    162.23 o 
  -2   4   5     2034.05     2022.31     37.84 o 
  -1   4   5     2085.46     2045.15     31.79 o 
   0   4   5     7119.58     7079.28    101.04 o 
   1   4   5     2960.72     2983.71     44.63 o 
   2   4   5    17161.71    17364.81    242.51 o 
   3   4   5     1085.00     1042.85     31.25 o 
   4   4   5     7217.99     7838.46    196.24 o 
   5   4   5      272.87      266.90      8.87 o 
   6   4   5     4038.16     3955.48     77.88 o 
   7   4   5      639.80      596.12     19.16 o 
   8   4   5     2069.15     1983.82     45.68 o 
   9   4   5     1814.15     1747.02     43.08 o 
  10   4   5      220.08      237.47     13.87 o 
  11   4   5      803.60      771.57     38.01 o 
  -8   5   5     1275.77     1263.36     45.47 o 
  -7   5   5       47.37       42.63      7.23 o 
  -6   5   5     2060.72     2041.96     47.79 o 
  -5   5   5      309.88      287.66     24.48 o 
  -4   5   5      563.76      545.59     17.46 o 
  -3   5   5     1662.83     1592.20     48.04 o 
  -2   5   5     1544.36     1599.22     34.79 o 
  -1   5   5     5329.73     5722.84     82.92 o 
   0   5   5      538.71      527.13     13.60 o 
   1   5   5     3250.86     3385.60     50.61 o 
   2   5   5      240.05      292.55      7.20 o 
   3   5   5     4132.59     4296.66     64.21 o 
   4   5   5     3683.01     3840.78    141.74 o 
   5   5   5     4066.80     4248.09    152.00 o 
   6   5   5     3513.15     3320.34     66.23 o 
   7   5   5      480.24      471.13     16.79 o 
   8   5   5     1440.05     1436.65     36.25 o 
   9   5   5       67.11       78.54      8.17 o 
  10   5   5     2165.60     2173.76     69.26 o 
  11   5   5     1038.31     1111.19     34.33 o 
  -8   6   5       74.68       80.66      9.75 o 
  -7   6   5      149.77      127.93     10.75 o 
  -6   6   5      572.89      579.70     20.71 o 
  -5   6   5      368.89      320.37     14.00 o 
  -4   6   5     5269.16     5047.03    184.92 o 
  -3   6   5        0.30       14.48      3.45 o 
  -2   6   5     8116.84     7961.30    144.25 o 
  -1   6   5      342.05      393.32     10.18 o 
   0   6   5      744.41      771.13     14.54 o 
   1   6   5     9357.13     9691.75    137.90 o 
   2   6   5     1286.38     1308.22     22.57 o 
   3   6   5    12923.55    12736.94    180.65 o 
   4   6   5     3216.22     3387.76     84.21 o 
   5   6   5     4285.29     4496.64    141.66 o 
   6   6   5        3.64        3.99      2.91 o 
   7   6   5     3311.31     3249.08     66.60 o 
   8   6   5      848.04      808.84     24.43 o 
   9   6   5     2137.77     2096.91     49.49 o 
  10   6   5      437.91      441.58     53.17 o 
  11   6   5     1243.15     1377.67     52.70 o 
  -8   7   5      441.21      433.66     20.37 o 
  -7   7   5     1703.49     1689.66     44.36 o 
  -6   7   5       41.84       31.93      7.70 o 
  -5   7   5     3105.16     2885.45     90.71 o 
  -4   7   5     2137.25     1906.76     43.68 o 
  -3   7   5     4642.53     4357.07     90.94 o 
  -2   7   5     2998.47     2829.58     57.53 o 
  -1   7   5     2314.69     2280.74     47.32 o 
   0   7   5     7186.32     7380.74    139.91 o 
   1   7   5      478.10      479.68     10.87 o 
   2   7   5     4767.50     4710.87     70.31 o 
   3   7   5       29.63       40.81      4.23 o 
   4   7   5     4785.92     4662.37     70.81 o 
   5   7   5       16.51       29.39      8.58 o 
   6   7   5     3713.04     3574.11     70.75 o 
   7   7   5     1205.83     1141.21     29.73 o 
   8   7   5      319.67      288.07     13.66 o 
   9   7   5     1170.57     1126.84     31.91 o 
  10   7   5       70.84       64.36     12.13 o 
  11   7   5     1698.19     1714.39     62.03 o 
  -7   8   5       29.46       40.35      7.70 o 
  -6   8   5     2892.85     2755.29     62.67 o 
  -5   8   5      404.07      387.46     21.69 o 
  -4   8   5      888.49      787.70     23.90 o 
  -3   8   5     3426.24     3207.94     65.94 o 
  -2   8   5      410.26      413.91     14.74 o 
  -1   8   5     7574.99     7346.34    174.89 o 
   0   8   5      405.42      402.23     10.03 o 
   1   8   5     4714.98     4850.59     72.77 o 
   2   8   5      667.01      649.57     14.17 o 
   3   8   5     1108.42     1132.31     21.74 o 
   4   8   5     2601.88     2565.13     42.57 o 
   5   8   5     2230.77     2234.24     59.10 o 
   6   8   5     1361.62     1315.04     32.09 o 
   7   8   5       12.94       23.34      7.93 o 
   8   8   5      865.91      840.64     25.37 o 
   9   8   5      422.40      429.06     24.72 o 
  10   8   5     2140.81     2073.97     69.96 o 
  -7   9   5      432.85      388.96     25.18 o 
  -6   9   5     1235.92     1215.95     35.39 o 
  -5   9   5      232.22      206.08     12.41 o 
  -4   9   5     3632.46     3344.80     70.72 o 
  -3   9   5        0.59        1.79      3.12 o 
  -2   9   5     1326.34     1211.23     30.87 o 
  -1   9   5     1362.69     1218.71     30.40 o 
   0   9   5      153.70      163.78      8.70 o 
   1   9   5     3044.45     2996.79     55.92 o 
   2   9   5     2276.41     2332.41     38.94 o 
   3   9   5     7222.48     7277.82    107.84 o 
   4   9   5     1531.89     1546.01     28.68 o 
   5   9   5     3070.59     3117.33     52.12 o 
   6   9   5        4.79        6.93      6.30 o 
   7   9   5     3215.58     3124.50     64.93 o 
   8   9   5      730.39      642.20     30.31 o 
   9   9   5     1772.83     1755.43     61.10 o 
  10   9   5     1409.37     1317.04     51.77 o 
  -6  10   5       56.31       64.63      9.36 o 
  -5  10   5     1459.46     1455.42     39.51 o 
  -4  10   5      572.55      531.73     20.12 o 
  -3  10   5     2308.97     2179.72     50.15 o 
  -2  10   5     2640.21     2437.99     53.79 o 
  -1  10   5     2694.58     2589.11     89.31 o 
   0  10   5     5654.16     5596.32    106.54 o 
   1  10   5     2485.98     2478.81     52.54 o 
   2  10   5     2341.91     2386.19     40.36 o 
   3  10   5      376.73      420.23     12.04 o 
   4  10   5     6032.57     6118.07     93.17 o 
   5  10   5      718.71      717.38     20.92 o 
   6  10   5     3309.38     3279.53     67.06 o 
   7  10   5      856.68      865.13     35.91 o 
   8  10   5      374.06      366.57     22.39 o 
   9  10   5      447.83      471.50     27.98 o 
  -5  11   5     1016.46      933.47     30.34 o 
  -4  11   5      337.54      309.77     15.27 o 
  -3  11   5     2198.67     2174.42     51.15 o 
  -2  11   5      717.13      704.49     23.02 o 
  -1  11   5     2518.85     2430.07     53.97 o 
   0  11   5      115.96      111.31      8.56 o 
   1  11   5     1381.48     1332.03     33.26 o 
   2  11   5      933.17      950.44     26.38 o 
   3  11   5     1902.10     1886.13     34.76 o 
   4  11   5      136.88      153.36     14.71 o 
   5  11   5     1073.42     1101.17     51.77 o 
   6  11   5     2001.50     1973.70     62.96 o 
   7  11   5       32.06       39.18      9.79 o 
   8  11   5     1268.26     1256.41     48.04 o 
   9  11   5        0.09       -3.26      6.06 o 
  -4  12   5     1412.55     1394.37     39.09 o 
  -3  12   5       43.13       41.44      7.23 o 
  -2  12   5      847.20      795.61     25.52 o 
  -1  12   5     1177.33     1100.28     30.80 o 
   0  12   5     1541.76     1513.18     38.22 o 
   1  12   5     2231.96     2164.51     49.45 o 
   2  12   5     1333.49     1342.20     34.79 o 
   3  12   5     3406.82     3502.03     73.37 o 
   4  12   5       96.71      104.68      7.10 o 
   5  12   5     2020.61     2049.25     64.83 o 
   6  12   5       58.82       43.84      9.79 o 
   7  12   5     2007.48     2111.75     69.49 o 
   8  12   5      593.12      538.20     30.31 o 
  -4  13   5      522.99      522.81     32.65 o 
  -3  13   5      614.45      590.52     22.88 o 
  -2  13   5     2263.78     2202.24     53.02 o 
  -1  13   5      920.21      918.34     28.34 o 
   0  13   5     2495.26     2491.70     56.87 o 
   1  13   5      339.87      324.67     14.83 o 
   2  13   5     1849.48     1898.39     46.00 o 
   3  13   5      258.61      263.50     20.52 o 
   4  13   5     3200.78     3369.84     70.05 o 
  -3  14   5      593.14      641.27     36.38 o 
  -2  14   5      328.84      334.74     16.81 o 
  -1  14   5     1185.96     1151.01     34.12 o 
   0  14   5       82.33       69.70      8.70 o 
   1  14   5     1261.17     1256.26     35.27 o 
   2  14   5       32.68       42.44     10.73 o 
   3  14   5     2534.16     2571.12     86.28 o 
   4  14   5      424.05      455.58     20.05 o 
   5  14   5      625.97      656.19     31.25 o 
   6  14   5     1664.84     1778.75     62.03 o 
   7  14   5      127.47      128.72     15.86 o 
  -2  15   5     1095.64     1108.11     50.37 o 
  -1  15   5      592.63      616.55     24.07 o 
   0  15   5      991.27      973.79     45.24 o 
   1  15   5      395.89      395.02     27.05 o 
   2  15   5      711.89      783.04     40.57 o 
   3  15   5     1408.60     1476.08     60.63 o 
   5  15   5     1840.98     2020.80     67.62 o 
   6  15   5       28.04       34.51      9.79 o 
   1  16   5       82.68      108.20     16.79 o 
   2  16   5     1592.16     1742.38     69.96 o 
   3  16   5       32.74       20.52      9.79 o 
  -3 -15   6      434.95      410.88     26.58 o 
  -2 -15   6       12.35       14.46      7.93 o 
  -5 -14   6        7.01       14.46      7.46 o 
  -4 -14   6      924.50      875.15     29.83 o 
  -3 -14   6       55.39       52.89      8.37 o 
  -2 -14   6      782.35      759.95     27.05 o 
  -1 -14   6     1824.28     1906.87     62.49 o 
   0 -14   6      858.30      867.92     44.31 o 
   1 -14   6     1324.14     1464.88     62.49 o 
   2 -14   6      227.22      266.77     26.58 o 
  -6 -13   6        2.94        0.52      4.37 o 
  -5 -13   6      710.83      669.72     25.52 o 
  -4 -13   6      539.87      517.20     21.58 o 
  -3 -13   6     1404.29     1342.20     38.09 o 
  -2 -13   6     1895.90     1849.07     46.81 o 
  -1 -13   6     1532.13     1541.35     41.16 o 
   0 -13   6     1578.00     1577.99     42.07 o 
   1 -13   6      162.50      164.16     19.59 o 
   2 -13   6     1147.80     1311.45     57.36 o 
   3 -13   6      231.65      244.85     24.72 o 
   4 -13   6      848.29      949.07     48.97 o 
  -7 -12   6       18.92       13.21      7.46 o 
  -6 -12   6      882.89      872.88     30.17 o 
  -5 -12   6     1614.47     1575.79     42.71 o 
  -4 -12   6      331.53      320.82     16.49 o 
  -3 -12   6     1196.41     1093.18     33.11 o 
  -2 -12   6       39.34       36.61      9.09 o 
  -1 -12   6     2963.50     2749.91     64.59 o 
   0 -12   6     1470.55     1438.59     38.33 o 
   1 -12   6     1573.25     1618.02     41.74 o 
   2 -12   6     1557.45     1709.73     65.76 o 
   3 -12   6      624.29      615.15     36.38 o 
   4 -12   6      819.67      901.97     45.24 o 
   5 -12   6       13.91        7.93     10.26 o 
  -8 -11   6     1000.87      993.84     47.57 o 
  -7 -11   6      545.30      517.84     41.97 o 
  -6 -11   6     2518.56     2416.75     66.46 o 
  -5 -11   6      160.25      117.81     10.71 o 
  -4 -11   6     1501.37     1371.12     37.43 o 
  -3 -11   6      734.65      682.53     23.74 o 
  -2 -11   6     1882.90     1783.42     61.56 o 
  -1 -11   6     3391.92     3188.20     68.07 o 
   0 -11   6     1732.48     1721.11     42.48 o 
   1 -11   6     1333.63     1315.25     35.12 o 
   2 -11   6      491.26      509.15     19.45 o 
   3 -11   6     2719.06     3003.92     96.54 o 
   4 -11   6        2.57        4.20      7.93 o 
   5 -11   6     1914.50     2071.17     74.15 o 
  -8 -10   6       59.93       69.49     13.52 o 
  -7 -10   6     2395.84     2367.08    100.74 o 
  -6 -10   6      179.76      175.98     12.85 o 
  -5 -10   6      948.78      920.41     28.85 o 
  -4 -10   6     1987.22     1805.04     44.52 o 
  -3 -10   6     1976.50     1919.98     46.00 o 
  -2 -10   6     4559.93     4355.90     87.05 o 
  -1 -10   6     1741.60     1688.71     41.03 o 
   0 -10   6     1480.13     1370.00     50.60 o 
   1 -10   6      278.66      256.16     12.81 o 
   2 -10   6     2171.57     2300.86     51.81 o 
   3 -10   6      267.32      280.76     20.52 o 
   4 -10   6     2392.47     2546.56     59.02 o 
   5 -10   6      389.27      421.13     19.12 o 
   6 -10   6      798.06      948.61     46.64 o 
   7 -10   6      224.71      232.25     23.32 o 
  -9  -9   6       46.87       49.96      9.06 o 
  -8  -9   6     1261.02     1286.65     38.25 o 
  -7  -9   6      757.35      769.13     27.04 o 
  -6  -9   6      873.38      882.98     66.46 o 
  -5  -9   6     4150.37     3825.08     79.47 o 
  -4  -9   6       12.84       14.03      4.25 o 
  -3  -9   6     1375.45     1288.82     44.31 o 
  -2  -9   6        0.71       13.85      8.63 o 
  -1  -9   6     4953.86     4623.36     90.17 o 
   0  -9   6     1337.24     1208.51     31.48 o 
   1  -9   6      771.73      809.24     24.16 o 
   2  -9   6      610.21      580.63     19.57 o 
   3  -9   6      522.47      556.78     15.48 o 
   4  -9   6      890.10      954.40     28.51 o 
   5  -9   6      104.26      125.46     10.54 o 
   6  -9   6     2755.73     2948.42     99.80 o 
   7  -9   6       27.29       25.65     11.19 o 
  -9  -8   6      287.75      315.97     17.64 o 
  -8  -8   6     1826.20     1846.89     47.81 o 
  -7  -8   6      472.49      440.63     18.96 o 
  -6  -8   6     2441.99     2397.22     55.07 o 
  -5  -8   6       78.47       67.45     13.29 o 
  -4  -8   6     1192.38     1088.38     33.35 o 
  -3  -8   6     2520.04     2343.99     70.19 o 
  -2  -8   6     3682.17     3527.98     71.22 o 
  -1  -8   6     5284.90     4937.96     94.46 o 
   0  -8   6     3403.84     3421.60     68.73 o 
   1  -8   6     5586.02     5385.47    101.53 o 
   2  -8   6       39.24       64.93      5.17 o 
   3  -8   6     5781.91     5925.68     91.19 o 
   4  -8   6      689.32      753.05     18.49 o 
   5  -8   6     5510.30     5658.42    111.29 o 
   6  -8   6       26.32       33.86      6.37 o 
   7  -8   6     2312.49     2532.88     91.41 o 
   8  -8   6      791.26      843.67     47.10 o 
  -9  -7   6     2118.79     2214.43     54.73 o 
  -8  -7   6       31.44       26.97      6.53 o 
  -7  -7   6     1778.60     1729.10     43.53 o 
  -6  -7   6     1218.18     1191.86     32.81 o 
  -5  -7   6     5272.56     5138.95     99.74 o 
  -4  -7   6     3277.00     3123.91     64.80 o 
  -3  -7   6     3619.24     3366.82    127.09 o 
  -2  -7   6     2973.20     2740.29     57.04 o 
  -1  -7   6      311.04      315.22     13.02 o 
   0  -7   6     3179.95     3127.96     62.65 o 
   1  -7   6       68.71       63.51      4.67 o 
   2  -7   6     6917.84     6840.85    102.63 o 
   3  -7   6      169.14      224.39      8.78 o 
   4  -7   6     2171.89     2299.14     40.44 o 
   5  -7   6      567.30      568.87     15.27 o 
   6  -7   6     1554.66     1574.02     62.03 o 
   7  -7   6      745.27      780.71     41.51 o 
   8  -7   6      107.19      114.26     19.59 o 
  -9  -6   6      315.74      309.95     16.59 o 
  -8  -6   6     1055.15     1057.56     62.73 o 
  -7  -6   6     1386.00     1385.70     36.60 o 
  -6  -6   6     1716.73     1646.12     40.23 o 
  -5  -6   6     1843.61     1778.91     41.71 o 
  -4  -6   6     1516.80     1446.72     35.11 o 
  -3  -6   6     1581.82     1557.19     67.16 o 
  -2  -6   6        4.31       19.69      3.96 o 
  -1  -6   6     3908.82     3738.43     72.55 o 
   0  -6   6      458.45      471.39     11.53 o 
   1  -6   6     1699.33     1711.67     49.04 o 
   2  -6   6      797.10      825.22     17.85 o 
   3  -6   6     1348.00     1446.71     27.34 o 
   4  -6   6     4689.90     4845.15     75.11 o 
   5  -6   6       63.47       63.73      5.01 o 
   6  -6   6     3916.45     4042.07    124.99 o 
   7  -6   6      112.36       96.07     15.86 o 
   8  -6   6     2561.85     2728.29     98.41 o 
   9  -6   6      124.84      124.99     20.99 o 
  -9  -5   6      900.74      867.46     41.04 o 
  -8  -5   6     2927.30     2966.33     64.60 o 
  -7  -5   6      312.39      300.14     25.18 o 
  -6  -5   6     2103.45     2018.47     64.36 o 
  -5  -5   6       26.92       69.25     25.18 o 
  -4  -5   6     2842.29     2803.65     65.53 o 
  -3  -5   6      874.64      855.76     23.25 o 
  -2  -5   6     7601.77     7413.49    133.39 o 
  -1  -5   6     2769.92     2642.03     49.03 o 
   0  -5   6      142.73      142.82      5.69 o 
   1  -5   6     4172.09     4231.34     67.48 o 
   2  -5   6      650.59      644.36     14.63 o 
   3  -5   6     6003.00     5849.89     87.77 o 
   4  -5   6       29.87       45.55      4.69 o 
   5  -5   6     4558.98     4560.06     71.13 o 
   6  -5   6      105.36      107.04      8.19 o 
   7  -5   6     3691.03     3874.18    123.59 o 
   8  -5   6      891.91      928.55     48.04 o 
   9  -5   6      950.40     1124.90     56.90 o 
 -10  -4   6      541.29      531.67     32.65 o 
  -9  -4   6     2459.11     2462.93     81.62 o 
  -8  -4   6       22.79       13.52      7.93 o 
  -7  -4   6     3729.19     3667.50     74.51 o 
  -6  -4   6     1414.66     1375.11     33.96 o 
  -5  -4   6     6889.17     6906.88    126.29 o 
  -4  -4   6     3443.26     3579.78     77.65 o 
  -3  -4   6     6720.19     6656.38    120.53 o 
  -2  -4   6     4353.77     4495.41    134.22 o 
  -1  -4   6     2737.06     2541.67     40.30 o 
   0  -4   6     9053.12     8612.90    124.38 o 
   1  -4   6        5.61       10.59      2.23 o 
   2  -4   6    10981.31    10808.34    155.24 o 
   3  -4   6       17.13       24.45      3.00 o 
   4  -4   6     5765.02     5852.12     87.64 o 
   5  -4   6      565.81      563.00     17.46 o 
   6  -4   6     1422.90     1454.59     35.52 o 
   7  -4   6     1463.27     1357.59     34.83 o 
   8  -4   6       32.60       29.38     12.13 o 
   9  -4   6     1640.57     1836.58     76.95 o 
  -9  -3   6      700.43      731.74     36.38 o 
  -8  -3   6     3637.10     3799.09    111.46 o 
  -7  -3   6     2729.13     2717.77     57.69 o 
  -6  -3   6     8724.25     8685.01    156.13 o 
  -5  -3   6     2600.42     2568.71     53.09 o 
  -4  -3   6     3890.05     3966.37     73.51 o 
  -3  -3   6     3267.15     3413.28     60.32 o 
  -2  -3   6     1346.89     1531.71     26.46 o 
  -1  -3   6     8324.08     8177.90    117.84 o 
   0  -3   6     2073.13     2173.54     35.09 o 
   1  -3   6     9614.87     9324.31    189.31 o 
   2  -3   6     2188.50     2432.50     39.26 o 
   3  -3   6       17.60       31.08      4.03 o 
   4  -3   6     5598.92     5586.14     83.39 o 
   5  -3   6       42.48       44.23      3.70 o 
   6  -3   6     4137.94     4170.00    129.42 o 
   7  -3   6       93.80       91.20      8.11 o 
   8  -3   6     1894.08     1997.02     77.88 o 
  10  -3   6      453.14      456.58     35.44 o 
 -10  -2   6      189.60      187.48     20.05 o 
  -8  -2   6     3075.27     3105.12     94.21 o 
  -7  -2   6       76.84       51.30      9.79 o 
  -6  -2   6     4840.38     4907.27    113.90 o 
  -5  -2   6        1.16        3.71      3.19 o 
  -4  -2   6    12005.57    12193.72    174.50 o 
  -3  -2   6     1947.70     2003.63     33.40 o 
  -2  -2   6     4854.35     4865.04     72.16 o 
  -1  -2   6     8178.86     8353.52    178.23 o 
   0  -2   6       20.06       34.00      2.67 o 
   1  -2   6     8468.53     8693.79    206.97 o 
   2  -2   6     1876.65     2190.14     35.29 o 
   3  -2   6    14487.22    14139.53    227.44 o 
   4  -2   6      285.31      280.79      7.99 o 
   5  -2   6     5932.04     5882.44    103.70 o 
   6  -2   6      184.53      189.35     12.13 o 
   7  -2   6     4328.98     4140.01    109.13 o 
   8  -2   6     1694.98     1661.26     40.56 o 
   9  -2   6      833.30      813.36     44.77 o 
  10  -2   6      689.88      756.93     45.24 o 
 -10  -1   6      357.11      360.51     25.65 o 
  -9  -1   6     3424.88     3501.08    106.33 o 
  -7  -1   6     3146.12     3278.26    112.63 o 
  -6  -1   6     2147.42     2200.97     47.40 o 
  -5  -1   6     4294.27     4269.70     66.47 o 
  -4  -1   6     1731.80     1758.83     30.69 o 
  -3  -1   6     3781.07     3890.88     73.12 o 
  -2  -1   6     5256.24     5059.21     77.49 o 
  -1  -1   6       78.29      141.69      6.09 o 
   0  -1   6     6397.03     6151.93     88.89 o 
   1  -1   6      115.26      143.86      4.87 o 
   2  -1   6    10232.99    10271.28    289.36 o 
   3  -1   6       48.64       56.01      8.14 o 
   4  -1   6     4190.82     4189.99     63.13 o 
   5  -1   6      993.46     1015.96     25.65 o 
   6  -1   6     1773.64     1726.50     39.53 o 
   7  -1   6     4278.88     4095.64     81.81 o 
   8  -1   6     1638.99     1563.29     38.88 o 
   9  -1   6     1333.53     1402.39     61.56 o 
  10  -1   6      303.32      286.82     27.98 o 
  -9   0   6      541.06      579.70     31.25 o 
  -8   0   6     2291.43     2445.04    131.98 o 
  -7   0   6     2134.19     2121.66    149.94 o 
  -6   0   6     2105.00     2066.17     81.38 o 
  -5   0   6      848.62      902.84     19.16 o 
  -4   0   6      458.33      482.99     14.65 o 
  -3   0   6     1386.29     1372.50     24.31 o 
  -2   0   6      305.29      344.46      8.62 o 
  -1   0   6     3320.39     3146.83     47.54 o 
   0   0   6     1374.97     1455.21     23.75 o 
   1   0   6     7697.58     7801.63    110.97 o 
   2   0   6       37.18       63.21      6.22 o 
   3   0   6     2595.59     2779.79     66.90 o 
   4   0   6      791.85      760.61     14.49 o 
   5   0   6      175.30      193.91      9.41 o 
   6   0   6     4717.46     4786.36     92.16 o 
   7   0   6       22.38       27.45      5.08 o 
   8   0   6     3030.39     2914.52     62.70 o 
   9   0   6       77.16       79.78     18.19 o 
  10   0   6      878.02      814.76     45.70 o 
  -9   1   6      761.00      744.80     35.91 o 
  -8   1   6     1529.94     1513.25     40.42 o 
  -7   1   6      116.59      121.89     20.29 o 
  -6   1   6     1635.56     1629.37     52.00 o 
  -5   1   6      431.49      451.45     22.85 o 
  -4   1   6     3983.30     3959.47     61.08 o 
  -3   1   6      181.03      157.24      5.95 o 
  -2   1   6     2935.05     2877.89     44.35 o 
  -1   1   6      491.24      420.93      9.27 o 
   0   1   6     1558.59     1767.36     27.91 o 
   1   1   6     4623.14     4692.38     68.34 o 
   2   1   6      229.70      253.99      8.75 o 
   3   1   6    20558.86    20916.84    662.02 o 
   4   1   6       94.08      121.26      6.95 o 
   5   1   6     6325.26     6394.77    118.13 o 
   6   1   6      858.61      862.91     23.76 o 
   7   1   6     2667.55     2434.94     62.26 o 
   8   1   6     3149.60     3080.77     70.19 o 
   9   1   6     1317.92     1273.03     61.33 o 
  10   1   6     1177.84     1198.36     41.97 o 
  11   1   6      902.51      915.96     50.83 o 
  -9   2   6     1276.16     1363.01     42.67 o 
  -8   2   6      342.89      342.03     16.87 o 
  -7   2   6     2542.71     2529.25     57.24 o 
  -6   2   6      385.90      383.93     22.15 o 
  -5   2   6     7506.67     7438.09    138.03 o 
  -4   2   6     1113.06      981.49     90.24 o 
  -3   2   6     1069.93     1067.34     19.52 o 
  -2   2   6     8761.09     8528.53    149.84 o 
  -1   2   6      992.84      998.94     21.71 o 
   0   2   6    27550.75    26715.53   1023.04 o 
   1   2   6     1672.87     1720.58     27.20 o 
   2   2   6     6137.26     6076.76     87.48 o 
   3   2   6      382.35      425.80     16.79 o 
   4   2   6     3686.27     3604.46     69.44 o 
   5   2   6     3394.19     3364.89     88.61 o 
   6   2   6     1611.13     1522.05     35.58 o 
   7   2   6     4782.33     4586.67     89.84 o 
   8   2   6      215.30      209.66     11.53 o 
   9   2   6      378.36      358.75     16.21 o 
  10   2   6      108.90      111.29     16.32 o 
  11   2   6      622.19      631.47     41.51 o 
  -9   3   6      143.25      142.26     21.45 o 
  -8   3   6     1811.06     1883.21     48.07 o 
  -7   3   6     1015.39      942.36     28.62 o 
  -6   3   6     2114.83     2016.86     46.85 o 
  -5   3   6     2881.24     2756.16     62.03 o 
  -4   3   6      491.78      522.86     16.73 o 
  -3   3   6     6660.32     6539.01    120.05 o 
  -2   3   6       16.46       24.01      5.99 o 
  -1   3   6     7714.46     7652.61    109.47 o 
   0   3   6        4.40       13.31      2.04 o 
   1   3   6     4827.15     4840.20    107.22 o 
   2   3   6     1741.08     1900.61     29.87 o 
   3   3   6      823.70      785.76     22.85 o 
   4   3   6     2542.68     2594.58     52.12 o 
   5   3   6      138.55      114.51      8.16 o 
   6   3   6     4426.94     4391.96     85.12 o 
   7   3   6      462.09      418.12     15.80 o 
   8   3   6     2146.47     2076.86     47.87 o 
   9   3   6      658.64      638.21     34.28 o 
  10   3   6      831.89      845.59     32.65 o 
  11   3   6      338.21      362.54     18.20 o 
  -9   4   6      757.95      793.77     44.31 o 
  -8   4   6      561.41      582.99     23.79 o 
  -7   4   6       75.89       67.06     10.49 o 
  -6   4   6     1797.73     1741.99     42.35 o 
  -5   4   6      273.63      279.16     13.06 o 
  -4   4   6     4505.29     4487.30     86.91 o 
  -3   4   6       44.96       44.15      5.04 o 
  -2   4   6     3777.52     3861.15     90.81 o 
  -1   4   6     1990.18     1959.27     33.86 o 
   0   4   6      616.70      688.86     14.19 o 
   1   4   6     8015.49     8091.10    115.39 o 
   2   4   6     3242.73     3524.38     52.72 o 
   3   4   6    11248.43    11072.84    157.45 o 
   4   4   6      311.12      323.64     11.43 o 
   5   4   6     2447.05     2496.26     51.46 o 
   6   4   6      712.15      699.62     20.49 o 
   7   4   6     3759.18     3571.70     72.58 o 
   8   4   6     1708.76     1643.05     40.03 o 
   9   4   6      658.85      673.83     23.07 o 
  10   4   6     1365.45     1368.68     38.07 o 
  11   4   6      502.84      539.69     22.52 o 
  -8   5   6      142.65      156.08     12.87 o 
  -7   5   6     1951.85     1851.02     48.74 o 
  -6   5   6      708.49      692.54     23.04 o 
  -5   5   6     3458.78     3259.50     68.07 o 
  -4   5   6     4174.92     3942.84     78.17 o 
  -3   5   6      181.05      204.35      9.62 o 
  -2   5   6     6499.00     6253.47    115.07 o 
  -1   5   6      518.75      479.46     14.94 o 
   0   5   6    11835.26    11599.90    164.04 o 
   1   5   6      494.18      497.60     10.60 o 
   2   5   6     5502.54     5272.09     77.16 o 
   3   5   6       62.14       73.79      3.86 o 
   4   5   6     5414.92     5612.60    237.50 o 
   5   5   6     2072.48     2052.76     43.89 o 
   6   5   6     2394.51     2292.22     49.14 o 
   7   5   6     2375.69     2247.87     57.83 o 
   8   5   6     1451.57     1405.35     35.99 o 
   9   5   6     1308.04     1191.76     33.33 o 
  10   5   6      343.97      341.19     16.91 o 
  11   5   6     1366.64     1321.89     38.50 o 
  -8   6   6     1030.58     1030.13     54.10 o 
  -7   6   6      486.22      496.12     21.45 o 
  -6   6   6      450.76      435.28     17.79 o 
  -5   6   6     4787.25     4468.74     89.62 o 
  -4   6   6       57.70       67.88      6.72 o 
  -3   6   6     7838.12     7672.88    141.58 o 
  -2   6   6     2561.58     2431.92     50.58 o 
  -1   6   6     4239.51     4295.98     81.73 o 
   0   6   6       14.50       22.64      2.25 o 
   1   6   6     1078.15     1159.04     20.49 o 
   2   6   6     2821.63     2848.54     44.23 o 
   3   6   6     2842.21     2906.73     45.61 o 
   4   6   6     4124.21     4256.67    115.33 o 
   5   6   6      859.28      819.43     22.24 o 
   6   6   6     2329.91     2264.77     48.87 o 
   7   6   6      324.45      310.78     13.66 o 
   8   6   6     1064.39     1051.76     29.68 o 
   9   6   6      410.49      377.08     16.79 o 
  10   6   6     1378.61     1384.49     50.60 o 
  11   6   6      387.92      406.12     19.37 o 
  -7   7   6        6.82       18.40      6.16 o 
  -6   7   6     2870.11     2722.00     81.85 o 
  -5   7   6      255.85      228.82     12.32 o 
  -4   7   6     2154.36     2043.99     46.66 o 
  -3   7   6     2055.48     1935.06     45.01 o 
  -2   7   6     2438.52     2502.30     52.43 o 
  -1   7   6     5264.81     5262.93     98.88 o 
   0   7   6     1589.32     1617.54     27.42 o 
   1   7   6     4854.18     4880.16     72.82 o 
   2   7   6       12.93       18.19      2.30 o 
   3   7   6     4587.86     4506.15     68.16 o 
   4   7   6      367.86      399.68     10.76 o 
   5   7   6     3388.45     3333.54     66.27 o 
   6   7   6      819.53      790.09     22.64 o 
   7   7   6     2372.59     2323.08     51.10 o 
   8   7   6     2138.96     1973.53     46.37 o 
   9   7   6     1098.26     1144.75     32.57 o 
  10   7   6     1376.44     1329.71     37.34 o 
  -7   8   6      889.81      916.83     48.97 o 
  -6   8   6      237.20      200.75     13.06 o 
  -5   8   6     1311.46     1162.64     32.94 o 
  -4   8   6     3842.16     3521.17     73.46 o 
  -3   8   6       68.72       90.38      7.62 o 
  -2   8   6     2718.65     2747.91     57.62 o 
  -1   8   6     2584.09     2447.54     51.57 o 
   0   8   6     5533.84     5462.89    102.52 o 
   1   8   6      106.00      102.51      4.95 o 
   2   8   6     6395.07     6519.67     96.19 o 
   3   8   6      984.30      990.16     19.74 o 
   4   8   6     4629.14     4605.67     71.06 o 
   5   8   6     1676.84     1609.25     36.78 o 
   6   8   6     2162.51     1985.69     44.39 o 
   7   8   6     2535.67     2471.39     53.94 o 
   8   8   6      321.78      310.69     17.02 o 
   9   8   6     2008.13     1926.97     47.22 o 
  10   8   6        0.03       -6.06      6.06 o 
  -6   9   6      419.69      419.99     19.32 o 
  -5   9   6     2175.77     2114.34     51.19 o 
  -4   9   6      615.18      596.99     20.91 o 
  -3   9   6     3302.63     3155.11     66.75 o 
  -2   9   6      543.80      517.68     23.79 o 
  -1   9   6     1503.85     1511.51     35.92 o 
   0   9   6      171.94      215.55     10.29 o 
   1   9   6     3532.91     3590.96     69.11 o 
   2   9   6      901.26      999.58     20.08 o 
   3   9   6     2791.44     2815.53     46.20 o 
   4   9   6     3407.81     3565.63     73.15 o 
   5   9   6      512.50      492.54     16.59 o 
   6   9   6     1129.12     1098.05     28.79 o 
   7   9   6      282.87      271.58     14.92 o 
   8   9   6      967.97      919.47     27.35 o 
   9   9   6      438.00      384.29     23.79 o 
  10   9   6     1595.67     1657.96     60.63 o 
  -6  10   6      863.09      892.20     30.61 o 
  -5  10   6        8.74       17.99      8.16 o 
  -4  10   6     1175.20     1155.52     32.99 o 
  -3  10   6        4.08        8.16      3.96 o 
  -2  10   6     1736.78     1731.80     41.69 o 
  -1  10   6      289.24      308.19     13.41 o 
   0  10   6     1064.94      971.44     26.42 o 
   1  10   6      405.56      431.61     15.54 o 
   2  10   6      861.67      841.20     18.35 o 
   3  10   6     3063.57     3241.00     53.02 o 
   4  10   6       13.40       15.61      3.36 o 
   5  10   6     3082.30     3099.44     63.37 o 
   6  10   6     1236.39     1215.60     31.71 o 
   7  10   6     1676.88     1644.42     46.40 o 
   8  10   6     1593.46     1585.67     55.96 o 
   9  10   6     1615.71     1612.72     58.30 o 
  -5  11   6      824.80      807.16     28.15 o 
  -4  11   6     1745.75     1759.80     45.28 o 
  -3  11   6     1176.84     1152.30     32.80 o 
  -2  11   6     2125.67     2221.16     51.48 o 
  -1  11   6     1586.01     1444.70     36.82 o 
   0  11   6     5361.08     5180.18    101.11 o 
   1  11   6      112.22      142.79      9.22 o 
   2  11   6     3754.90     3883.56     78.41 o 
   3  11   6      517.75      551.01     14.91 o 
   4  11   6     3778.56     3843.97     62.81 o 
   5  11   6      786.74      809.78     23.56 o 
   6  11   6      953.12      935.32     26.71 o 
   7  11   6      794.43      812.43     34.98 o 
   8  11   6      282.60      273.76     20.05 o 
   9  11   6      735.25      765.79     36.84 o 
  -4  12   6      218.47      210.70     13.54 o 
  -3  12   6     2193.43     2121.20     51.81 o 
  -2  12   6      135.73      129.67     12.36 o 
  -1  12   6     2595.04     2529.42     57.13 o 
   0  12   6       70.58       88.00      9.56 o 
   1  12   6     2122.70     2025.43     47.43 o 
   2  12   6      849.10      866.35     26.05 o 
   3  12   6     1434.25     1485.17     29.87 o 
   4  12   6     1150.73     1156.11     30.29 o 
   5  12   6      355.71      373.10     20.99 o 
   6  12   6      390.10      376.83     22.39 o 
   7  12   6        2.19       -2.33      5.60 o 
   8  12   6      892.30      865.13     39.18 o 
  -3  13   6      189.21      187.12     13.08 o 
  -2  13   6     1163.98     1023.65     31.28 o 
  -1  13   6      723.53      703.48     25.18 o 
   0  13   6      885.01      831.42     26.51 o 
   1  13   6     1499.22     1525.65     39.40 o 
   2  13   6       79.91       89.46      9.33 o 
   3  13   6     2838.63     2906.05     64.47 o 
   5  13   6     1457.09     1520.38     53.17 o 
   6  13   6      275.67      283.56     20.52 o 
   7  13   6      861.67      860.00     38.71 o 
   8  13   6      176.75      177.22     18.19 o 
  -2  14   6     1073.64     1041.85     32.78 o 
  -1  14   6        6.26        3.57      7.70 o 
   0  14   6     2097.04     2111.55     51.76 o 
   1  14   6       12.39       24.74      6.27 o 
   2  14   6     1729.85     1785.26     94.67 o 
   3  14   6      216.46      231.32     20.99 o 
   5  14   6      588.58      583.90     28.92 o 
  -1  15   6     1607.59     1631.85     63.89 o 
   0  15   6      108.98       97.96     10.55 o 
   1  15   6     1252.99     1287.19     53.63 o 
   2  15   6      212.50      203.81     20.99 o 
   3  15   6     1536.73     1992.82     74.15 o 
   6  15   6      652.63      646.40     32.65 o 
   1  16   6      786.03      881.91     44.31 o 
   2  16   6       11.78        7.46      7.93 o 
  -2 -15   7      575.89      535.86     30.78 o 
  -1 -15   7        5.35       -3.26      4.66 o 
  -4 -14   7        1.93        1.87      5.60 o 
  -3 -14   7      806.24      754.42     27.68 o 
  -2 -14   7      134.62      124.33     13.29 o 
  -1 -14   7     1144.10     1125.26     34.91 o 
   0 -14   7      792.42      817.54     55.73 o 
   1 -14   7      653.06      666.45     39.18 o 
   2 -14   7      635.77      692.57     41.51 o 
  -5 -13   7      432.14      453.76     20.92 o 
  -4 -13   7      818.61      791.99     28.03 o 
  -3 -13   7     1031.00     1028.59     32.32 o 
  -2 -13   7      547.59      535.91     21.93 o 
  -1 -13   7     2494.06     2542.15     59.51 o 
   0 -13   7      186.48      209.48     13.80 o 
   1 -13   7     1410.88     1435.50     59.23 o 
   2 -13   7        8.64        9.79     10.26 o 
   3 -13   7     1689.36     1947.11     75.55 o 
   4 -13   7      152.31      139.91     20.99 o 
  -6 -12   7      787.53      797.48     49.90 o 
  -5 -12   7      145.84      130.42     11.62 o 
  -4 -12   7     2644.96     2558.65     60.02 o 
  -3 -12   7      698.03      656.26     28.45 o 
  -2 -12   7     2564.02     2494.59     57.70 o 
  -1 -12   7       93.52       81.66      9.36 o 
   0 -12   7     3180.31     3140.00     69.26 o 
   1 -12   7       24.03       39.64      7.39 o 
   2 -12   7     2441.77     2690.52     90.48 o 
   3 -12   7      568.45      625.41     37.31 o 
   4 -12   7      889.94     1011.10     48.97 o 
   5 -12   7      377.01      420.20     32.18 o 
  -7 -11   7     2066.08     2056.05     59.70 o 
  -6 -11   7      309.66      299.31     16.63 o 
  -5 -11   7      998.46      896.26     29.67 o 
  -4 -11   7       25.43       20.69      5.71 o 
  -3 -11   7     1559.74     1399.00     37.76 o 
  -2 -11   7      461.22      473.46     19.29 o 
  -1 -11   7      833.35      774.17     25.06 o 
   0 -11   7      387.21      410.51     17.29 o 
   1 -11   7      370.30      402.82     17.39 o 
   2 -11   7      692.57      749.09     24.77 o 
   3 -11   7      335.04      325.53     24.72 o 
   4 -11   7      642.93      682.31     36.84 o 
   5 -11   7      119.81      163.23     20.05 o 
  -8 -10   7     2351.55     2403.30     60.35 o 
  -7 -10   7       57.46       68.42      9.72 o 
  -6 -10   7      239.81      260.94     15.00 o 
  -5 -10   7     1113.27     1025.43     31.65 o 
  -4 -10   7      955.52      932.90     29.02 o 
  -3 -10   7      835.49      778.91     25.39 o 
  -2 -10   7     1866.15     1746.51     42.71 o 
  -1 -10   7     3061.64     2910.09     62.65 o 
   0 -10   7      218.07      209.55     16.09 o 
   1 -10   7      462.77      518.11     19.09 o 
   2 -10   7      117.51      119.01      9.79 o 
   3 -10   7     4268.64     4300.37     86.46 o 
   4 -10   7      504.55      580.17     32.18 o 
   5 -10   7     2122.66     2347.73     79.28 o 
   6 -10   7      487.26      530.27     33.58 o 
   7 -10   7      823.69      936.48     48.97 o 
  -8  -9   7      332.45      331.89     18.30 o 
  -7  -9   7     1232.61     1227.56     36.77 o 
  -6  -9   7     1340.59     1298.47     56.90 o 
  -5  -9   7      572.70      539.83     20.94 o 
  -4  -9   7     1782.82     1651.88     41.72 o 
  -3  -9   7      826.83      754.01     24.24 o 
  -2  -9   7     6672.34     6449.34    126.15 o 
  -1  -9   7      369.80      362.36     15.33 o 
   0  -9   7     4673.61     4610.27     90.18 o 
   1  -9   7        8.51       17.87      4.77 o 
   2  -9   7     1265.12     1298.74     33.74 o 
   3  -9   7      528.92      549.31     19.52 o 
   4  -9   7     2040.92     2166.81     51.27 o 
   5  -9   7     1128.00     1177.40     34.10 o 
   6  -9   7      486.65      574.11     34.05 o 
   7  -9   7      717.60      796.57     43.84 o 
  -9  -8   7      746.03      797.97     41.04 o 
  -8  -8   7     1247.50     1235.64     37.42 o 
  -7  -8   7     2142.18     2129.73     52.43 o 
  -6  -8   7      647.69      636.28     23.25 o 
  -5  -8   7     1699.96     1611.09     41.06 o 
  -4  -8   7      391.31      342.73     15.33 o 
  -3  -8   7     1532.80     1471.56     37.31 o 
  -2  -8   7      257.10      255.21     12.69 o 
  -1  -8   7     5533.84     5300.20    128.49 o 
   0  -8   7      867.41      873.99     25.06 o 
   1  -8   7     3035.45     2998.11     62.16 o 
   2  -8   7     1844.78     1925.16     43.67 o 
   3  -8   7     1322.70     1311.36     27.08 o 
   4  -8   7     1547.00     1513.51     30.51 o 
   5  -8   7      234.79      271.99     14.13 o 
   6  -8   7     2850.89     3158.76    104.47 o 
   7  -8   7      173.81      187.02     21.92 o 
   8  -8   7      579.71      659.45     41.04 o 
  -9  -7   7      508.62      522.67     22.57 o 
  -8  -7   7     1367.89     1374.68     38.90 o 
  -7  -7   7      197.15      185.09     12.19 o 
  -6  -7   7      383.26      375.75     16.81 o 
  -5  -7   7      722.84      679.21     22.92 o 
  -4  -7   7     2344.29     2202.38    105.40 o 
  -3  -7   7     2130.03     1990.10     45.67 o 
  -2  -7   7     3630.42     3320.64    115.89 o 
  -1  -7   7     4111.59     3936.73     89.08 o 
   0  -7   7      164.77      172.75      9.72 o 
   1  -7   7     2876.10     2908.07     60.07 o 
   2  -7   7      135.09      164.01      9.55 o 
   3  -7   7     7974.66     7738.47    115.97 o 
   4  -7   7     2429.82     2458.49     43.33 o 
   5  -7   7     3696.99     3773.50     62.42 o 
   6  -7   7      285.63      277.49     22.39 o 
   7  -7   7     1211.94     1302.58     57.36 o 
   8  -7   7      697.42      809.16     45.70 o 
  -9  -6   7     1912.70     2045.05     74.62 o 
  -8  -6   7      746.28      749.20     26.03 o 
  -7  -6   7     1081.87     1078.61     32.18 o 
  -6  -6   7     1240.49     1178.58     32.48 o 
  -5  -6   7     2016.04     1944.00     45.51 o 
  -4  -6   7     2474.61     2351.93     77.65 o 
  -3  -6   7      794.59      733.35     22.26 o 
  -2  -6   7     5188.23     4848.75    146.91 o 
  -1  -6   7        0.28        5.67      4.90 o 
   0  -6   7     3806.72     3662.32    138.15 o 
   1  -6   7      220.87      243.41      8.36 o 
   2  -6   7     6895.44     6623.58    163.54 o 
   3  -6   7      221.27      225.38     16.79 o 
   4  -6   7     2779.57     2761.09     46.76 o 
   5  -6   7     2272.60     2256.43     40.24 o 
   6  -6   7     1027.91     1026.24     28.80 o 
   7  -6   7     1685.30     1799.27     70.42 o 
   8  -6   7      150.39      176.76     22.39 o 
  -9  -5   7     1002.12     1053.54     47.57 o 
  -8  -5   7     1343.99     1362.21     37.40 o 
  -7  -5   7      795.49      834.52     26.20 o 
  -6  -5   7      262.72      275.42     21.22 o 
  -5  -5   7      977.37      957.36     31.71 o 
  -4  -5   7       45.51       44.04      5.76 o 
  -3  -5   7     2524.57     2492.80     52.60 o 
  -2  -5   7      422.32      442.65     15.50 o 
  -1  -5   7     6448.68     6208.32    127.09 o 
   0  -5   7      732.77      782.21     33.11 o 
   1  -5   7      641.22      677.60     24.96 o 
   2  -5   7     1336.43     1337.03     39.01 o 
   3  -5   7      606.07      633.83     16.15 o 
   4  -5   7     3892.87     3849.25     73.21 o 
   5  -5   7        2.99        4.21      2.57 o 
   6  -5   7     1965.37     1973.78     69.72 o 
   7  -5   7       12.44       17.72      9.33 o 
   9  -5   7      480.12      523.74     35.44 o 
  -9  -4   7      408.10      389.89     27.05 o 
  -8  -4   7     1253.46     1342.69     52.70 o 
  -7  -4   7      203.83      203.14     11.68 o 
  -6  -4   7     1575.82     1497.76     36.93 o 
  -5  -4   7      201.05      217.86     25.18 o 
  -4  -4   7      922.31      955.47     42.44 o 
  -3  -4   7     2230.21     2271.57     70.89 o 
  -2  -4   7     3570.23     3591.50     69.75 o 
  -1  -4   7     3530.11     3444.90     53.45 o 
   0  -4   7      166.27      201.41      6.79 o 
   1  -4   7     2926.87     2840.93    105.37 o 
   2  -4   7      853.51      802.69     16.95 o 
   3  -4   7     7662.20     7755.44    114.05 o 
   4  -4   7     1763.45     1682.81     30.27 o 
   5  -4   7     5522.24     5534.47    142.24 o 
   6  -4   7      485.78      500.89     22.39 o 
   7  -4   7      679.68      635.67     26.58 o 
   9  -4   7      224.14      247.18     23.79 o 
  -9  -3   7     1150.44     1248.02     51.77 o 
  -8  -3   7     1009.34     1101.58     45.70 o 
  -7  -3   7     1458.96     1411.25     51.77 o 
  -6  -3   7      797.03      757.63     22.92 o 
  -5  -3   7     7020.08     6731.77    123.66 o 
  -4  -3   7     2453.41     2573.48     53.26 o 
  -3  -3   7      117.98      145.59      6.50 o 
  -2  -3   7     3288.85     3348.37     52.12 o 
  -1  -3   7      220.03      258.24      9.64 o 
   0  -3   7    17414.63    16662.95    234.96 o 
   1  -3   7     3073.34     3058.94     48.18 o 
   2  -3   7    17372.46    17751.38    282.78 o 
   3  -3   7     1307.99     1390.74     25.30 o 
   4  -3   7     2192.79     2190.17     37.05 o 
   5  -3   7     4366.52     4515.35     90.48 o 
   6  -3   7     1063.00     1028.54     27.68 o 
   7  -3   7     2967.30     2970.42     63.66 o 
   8  -3   7       43.96       50.89      7.06 o 
   9  -3   7      541.48      490.63     34.05 o 
  10  -3   7       51.07       40.11     13.99 o 
  -8  -2   7      846.00      873.52     39.18 o 
  -7  -2   7      567.56      578.30     28.92 o 
  -6  -2   7     1313.65     1298.65     51.77 o 
  -5  -2   7     4044.42     4144.74     65.42 o 
  -4  -2   7      246.21      254.57      8.47 o 
  -3  -2   7     9420.22     9559.23    163.67 o 
  -2  -2   7        4.84       15.06      3.11 o 
  -1  -2   7     4946.93     4863.51     93.80 o 
   0  -2   7      418.46      423.21     15.22 o 
   1  -2   7     3441.77     3538.22    111.94 o 
   2  -2   7     2983.60     3048.80     47.66 o 
   3  -2   7       21.60       36.58      4.33 o 
   4  -2   7     7189.05     7336.71    107.56 o 
   5  -2   7        1.03        9.37      3.58 o 
   6  -2   7     2892.38     2806.96     59.03 o 
   7  -2   7      130.47      137.61      9.58 o 
   8  -2   7      717.68      725.59     23.74 o 
   9  -2   7     1236.57     1283.00     58.76 o 
  10  -2   7      153.24      180.02     23.79 o 
  -9  -1   7      282.11      298.01     23.32 o 
  -7  -1   7      241.84      255.11     18.19 o 
  -6  -1   7     1696.99     1686.98     78.35 o 
  -5  -1   7      141.53      146.79      7.50 o 
  -4  -1   7     3776.85     3700.20     72.88 o 
  -3  -1   7     1429.16     1454.44     26.03 o 
  -2  -1   7      112.41      111.43      5.91 o 
  -1  -1   7     3610.23     3576.58     54.37 o 
   0  -1   7       19.58       26.55      3.20 o 
   1  -1   7    14419.01    15353.44    331.23 o 
   2  -1   7      371.60      437.73     10.14 o 
   3  -1   7     8016.89     8301.02    153.24 o 
   4  -1   7      722.80      683.72     14.38 o 
   5  -1   7     3329.16     3333.45     66.87 o 
   6  -1   7     1291.23     1271.15     41.27 o 
   7  -1   7     1519.75     1455.62     36.30 o 
   8  -1   7     3569.55     3432.40     72.53 o 
   9  -1   7      702.97      710.45     24.04 o 
  10  -1   7     1006.66      986.85     51.77 o 
  -9   0   7     1016.26     1034.42     45.24 o 
  -8   0   7     1507.43     1562.82     56.90 o 
  -7   0   7      964.08      967.81     28.51 o 
  -6   0   7      342.23      351.60     18.42 o 
  -5   0   7     3073.51     3064.39     62.62 o 
  -4   0   7     2824.47     2862.53     46.53 o 
  -3   0   7       63.80       70.55      4.92 o 
  -2   0   7     5384.74     5194.79     77.03 o 
  -1   0   7       30.66       55.28      3.40 o 
   0   0   7    17084.93    16948.24    237.20 o 
   1   0   7     1183.83     1182.81     20.41 o 
   2   0   7    18138.03    18464.35    258.54 o 
   3   0   7     1840.99     1872.27     30.17 o 
   4   0   7     4023.93     3796.80     73.41 o 
   5   0   7     1498.30     1494.77     34.91 o 
   6   0   7      626.80      662.79     20.39 o 
   7   0   7     3999.13     3972.75     80.48 o 
   8   0   7      261.06      263.69     19.35 o 
   9   0   7     1965.77     1889.53     46.50 o 
  10   0   7        9.90        5.13      9.33 o 
  -9   1   7      985.00     1035.82     45.24 o 
  -8   1   7      829.21      878.04     28.60 o 
  -7   1   7     1364.36     1383.74     36.72 o 
  -6   1   7     1849.08     1771.77     42.15 o 
  -5   1   7     5308.85     5312.48    147.37 o 
  -4   1   7       19.44       27.68      3.28 o 
  -3   1   7     9143.33     8666.22    153.88 o 
  -2   1   7      316.44      340.35      8.85 o 
  -1   1   7     6442.73     6316.41     91.70 o 
   0   1   7     2999.96     3327.85     50.07 o 
   1   1   7     3920.49     4205.76     62.22 o 
   2   1   7     7053.65     7547.15    108.20 o 
   3   1   7      885.80      909.57     22.58 o 
   4   1   7    10602.88    10489.76    241.58 o 
   5   1   7      224.20      206.89     10.26 o 
   6   1   7     2059.35     1976.85     44.28 o 
   7   1   7       57.50       57.66     21.69 o 
   8   1   7     1349.48     1201.65     36.14 o 
   9   1   7      404.71      446.42     18.25 o 
  10   1   7      506.78      478.29     20.25 o 
  -9   2   7       56.85       73.22     13.52 o 
  -8   2   7     1067.43     1118.63     33.66 o 
  -7   2   7       54.64       55.42      7.70 o 
  -6   2   7     4264.19     4031.67     82.17 o 
  -5   2   7      136.29      143.47      9.56 o 
  -4   2   7     5187.45     5152.38    106.33 o 
  -3   2   7     1232.07     1224.64     22.19 o 
  -2   2   7      567.65      594.44     15.35 o 
  -1   2   7     6798.21     6937.91    123.52 o 
   0   2   7      513.24      618.85     15.79 o 
   1   2   7    21242.45    22537.74    428.45 o 
   2   2   7       41.78       47.94      4.86 o 
   3   2   7     6568.29     6549.84    277.03 o 
   4   2   7     2221.46     2270.17     47.34 o 
   5   2   7     2815.42     2872.50     58.83 o 
   6   2   7     6471.62     6297.48    118.28 o 
   7   2   7      958.68      933.51     31.01 o 
   8   2   7     4576.48     4223.80    128.95 o 
   9   2   7      781.50      755.36     24.86 o 
  10   2   7     2031.47     1983.01     49.61 o 
  11   2   7      106.95      121.26     20.99 o 
  -9   3   7     1465.63     1489.13     64.36 o 
  -8   3   7      488.95      471.14     20.58 o 
  -7   3   7     1673.33     1620.41     45.01 o 
  -6   3   7      746.61      789.15     24.67 o 
  -5   3   7     3639.72     3576.88     73.07 o 
  -4   3   7     7506.51     7270.57    134.73 o 
  -3   3   7      188.32      186.16      9.56 o 
  -2   3   7     8987.09     8758.65    131.00 o 
  -1   3   7      367.64      410.91      9.47 o 
   0   3   7    20679.96    21697.01    320.36 o 
   1   3   7     1141.80     1292.89     23.33 o 
   2   3   7     8246.55     8455.07    120.90 o 
   3   3   7     4273.40     4442.41     83.29 o 
   4   3   7      688.54      640.99     18.37 o 
   5   3   7     4032.83     3919.27     76.81 o 
   6   3   7     2034.91     1916.25     43.20 o 
   7   3   7     6810.37     6654.82    125.65 o 
   8   3   7      401.17      381.34     16.01 o 
   9   3   7     1613.07     1558.29     83.01 o 
  10   3   7       14.95       22.14     18.19 o 
  11   3   7     1722.57     1686.97     83.48 o 
  -8   4   7      852.73      884.81     30.01 o 
  -7   4   7     2091.99     2050.87     50.44 o 
  -6   4   7      298.68      321.32     14.87 o 
  -5   4   7     5042.51     4905.20     96.46 o 
  -4   4   7      337.63      333.15     19.12 o 
  -3   4   7     3298.42     3155.11    122.19 o 
  -2   4   7        5.48       13.93      8.39 o 
  -1   4   7     2729.40     2752.89     42.71 o 
   0   4   7     1413.93     1461.37     24.78 o 
   1   4   7     5670.02     5963.51     86.58 o 
   2   4   7     2602.20     2663.15     41.27 o 
   3   4   7     2554.40     2512.82     39.52 o 
   5   4   7       55.90       45.57      5.15 o 
   6   4   7     1566.92     1551.94     36.70 o 
   7   4   7      197.32      209.23     23.55 o 
   8   4   7     3668.66     3567.51     74.50 o 
   9   4   7     1224.72     1121.80     32.60 o 
  10   4   7     1020.33      996.58     31.15 o 
  11   4   7     1119.62     1085.29     34.18 o 
  -8   5   7     1615.45     1593.81     44.36 o 
  -7   5   7       38.87       46.39      7.62 o 
  -6   5   7     3074.45     2945.31     64.95 o 
  -5   5   7        5.32       11.13      8.63 o 
  -4   5   7     3548.45     3449.24     70.53 o 
  -3   5   7      962.71      947.53     41.27 o 
  -2   5   7     2429.43     2438.62     50.58 o 
  -1   5   7     2022.01     2031.87     37.23 o 
   0   5   7       67.19       77.76      3.83 o 
   1   5   7     4966.27     5060.24     74.63 o 
   2   5   7       20.41       19.56      2.22 o 
   3   5   7     5100.49     5197.26     76.93 o 
   4   5   7      359.42      397.73     13.56 o 
   5   5   7      500.45      519.85     16.69 o 
   6   5   7     3898.66     3705.73     74.02 o 
   7   5   7     1829.94     1703.30     40.57 o 
   8   5   7     2451.84     2338.62     53.19 o 
   9   5   7     1499.29     1449.45     38.70 o 
  10   5   7     1812.71     1728.13     45.08 o 
  11   5   7        1.76       -3.54      4.44 o 
  -8   6   7      200.70      185.62     20.99 o 
  -7   6   7     1782.02     1683.86     44.75 o 
  -6   6   7     1085.55     1031.51     30.94 o 
  -5   6   7     1042.30      997.35     28.95 o 
  -4   6   7     3038.67     2885.71     61.31 o 
  -3   6   7      518.62      499.35     16.91 o 
  -2   6   7     4606.57     4559.11     87.78 o 
  -1   6   7        9.05        6.53      3.96 o 
   0   6   7     6410.74     6409.31     93.73 o 
   1   6   7      576.24      570.94     14.01 o 
   2   6   7     2828.02     2797.78     43.83 o 
   3   6   7     3095.31     3021.55     47.35 o 
   4   6   7     3608.27     3622.40     70.62 o 
   5   6   7     7191.90     7163.74    131.88 o 
   6   6   7     1768.77     1711.73     39.91 o 
   7   6   7     4630.35     4347.26     86.41 o 
   8   6   7      157.15      149.38     10.41 o 
   9   6   7     1590.96     1517.67     39.84 o 
  10   6   7       77.50       64.39      9.08 o 
  11   6   7     1301.24     1275.70     38.04 o 
  -7   7   7     1502.62     1435.78     42.67 o 
  -6   7   7      509.15      516.01     20.58 o 
  -5   7   7     5218.68     4961.80     99.50 o 
  -4   7   7       88.66       85.43      7.95 o 
  -3   7   7     6609.32     6449.91    122.27 o 
  -2   7   7      131.79      125.84      8.07 o 
  -1   7   7    12503.75    12446.19    222.28 o 
   0   7   7     2893.32     2906.77     45.69 o 
   1   7   7     1939.96     1963.70     32.54 o 
   2   7   7     3380.67     3333.98     51.74 o 
   3   7   7      967.40      912.01     18.75 o 
   4   7   7     3802.25     3663.25     71.48 o 
   5   7   7        1.11       -0.93      2.33 o 
   6   7   7      947.20      876.63     24.83 o 
   7   7   7      805.17      779.26     23.90 o 
   8   7   7     1178.60     1139.67     31.74 o 
   9   7   7      899.60      869.57     27.69 o 
  10   7   7      730.62      723.76     25.70 o 
  -6   8   7     3193.63     3035.02     68.97 o 
  -5   8   7       78.70       79.14      8.71 o 
  -4   8   7     1697.49     1625.64     48.04 o 
  -3   8   7      556.78      544.69     18.91 o 
  -2   8   7      430.58      411.82     20.52 o 
  -1   8   7     2592.96     2510.00     53.18 o 
   0   8   7      533.54      559.08     17.37 o 
   1   8   7     4554.36     4661.66    107.45 o 
   2   8   7      102.30       97.75      5.17 o 
   3   8   7     1584.93     1654.77     29.47 o 
   4   8   7     1357.98     1305.82     31.14 o 
   5   8   7     2160.46     2106.84     46.14 o 
   6   8   7     2353.89     2250.48     49.45 o 
   7   8   7     3022.40     2924.75     62.30 o 
   8   8   7     1557.91     1532.01     39.09 o 
   9   8   7      170.27      167.08     18.42 o 
  10   8   7     1409.96     1345.03     51.77 o 
  -6   9   7      879.61      840.12     39.18 o 
  -5   9   7      943.81      941.30     29.81 o 
  -4   9   7     2063.24     1887.56     46.22 o 
  -3   9   7      430.33      385.83     16.00 o 
  -2   9   7     3085.91     2953.87     62.78 o 
  -1   9   7       20.05       29.54      5.60 o 
   0   9   7     3358.43     3232.86     66.04 o 
   1   9   7      770.07      734.26     36.38 o 
   2   9   7     3505.79     3728.30     58.73 o 
   3   9   7     3808.63     3761.12     59.61 o 
   4   9   7     2409.33     2432.33     51.38 o 
   5   9   7     2592.55     2537.28     53.94 o 
   6   9   7      914.78      890.81     25.48 o 
   7   9   7     1794.67     1717.54     41.31 o 
   8   9   7       46.16       58.08      7.74 o 
   9   9   7     1843.13     1786.22     62.03 o 
  10   9   7       24.29        7.46      7.00 o 
  -5  10   7     2759.43     2736.33     64.00 o 
  -4  10   7       74.36       82.38     15.39 o 
  -3  10   7     3628.63     3669.08     77.57 o 
  -2  10   7       27.29       40.01      6.53 o 
  -1  10   7     2495.62     2377.36     52.90 o 
   0  10   7     1642.51     1610.90     38.71 o 
   1  10   7       57.08       69.80      6.71 o 
   2  10   7     1150.77     1221.48     24.22 o 
   3  10   7     1784.21     1864.32     33.77 o 
   4  10   7     2286.83     2322.54     56.20 o 
   5  10   7        1.20        8.93      3.36 o 
   6  10   7     1840.27     1759.13     41.64 o 
   7  10   7        7.48        7.23      3.96 o 
   8  10   7     2862.47     2779.59     84.88 o 
   9  10   7      251.96      252.31     20.05 o 
  -4  11   7      660.31      645.41     24.16 o 
  -3  11   7      406.45      388.66     17.33 o 
  -2  11   7     1077.41      980.34     29.21 o 
  -1  11   7     1770.66     1747.74     42.68 o 
   0  11   7      329.14      364.40     15.20 o 
   1  11   7     2120.05     2215.51     49.97 o 
   2  11   7       83.68       69.98      7.17 o 
   3  11   7      906.50      991.11     24.64 o 
   4  11   7      784.22      803.80     23.57 o 
   5  11   7     1637.20     1636.62     39.28 o 
   6  11   7     1300.40     1294.79     33.59 o 
   7  11   7      532.65      516.28     27.05 o 
   8  11   7     1526.96     1570.75     56.90 o 
   9  11   7        7.51        7.46      7.93 o 
  -4  12   7     2420.51     2490.29     60.46 o 
  -3  12   7       16.70       16.05      5.83 o 
  -2  12   7     2113.57     2125.42     51.48 o 
  -1  12   7        1.54       -2.53      3.12 o 
   0  12   7     2060.04     2082.51     49.20 o 
   1  12   7     2060.39     2017.40     47.73 o 
   2  12   7      943.38      987.30     28.64 o 
   3  12   7     2917.51     3124.37     67.58 o 
   4  12   7     1674.88     1742.25     42.67 o 
   5  12   7     1137.60     1176.54     31.43 o 
   6  12   7      337.72      315.27     20.52 o 
   7  12   7     1417.81     1366.48     50.83 o 
   8  12   7       50.66       42.91     11.19 o 
  -3  13   7     1167.73     1165.71     35.31 o 
  -2  13   7      108.57      106.13     10.35 o 
  -1  13   7     1902.91     1878.19     47.40 o 
   0  13   7      854.04      856.35     27.32 o 
   1  13   7     1042.77     1110.96     34.74 o 
   2  13   7      873.19      932.58     28.51 o 
   3  13   7      511.80      548.46     29.38 o 
   4  13   7     2181.15     2277.31     76.49 o 
   5  13   7        0.32       -0.93      5.60 o 
   6  13   7     1585.16     1583.81     55.96 o 
   7  13   7       34.39       22.85      9.33 o 
   8  13   7      819.19      832.48     38.71 o 
  -2  14   7      499.70      472.36     20.89 o 
  -1  14   7      710.56      733.92     26.20 o 
   0  14   7      279.16      288.75     15.64 o 
   1  14   7     1110.93     1118.09     71.82 o 
   2  14   7        6.59       10.42      4.71 o 
   6  14   7      318.75      329.73     23.32 o 
   7  14   7      473.86      504.62     29.38 o 
  -1  15   7        3.59       15.86      9.33 o 
   0  15   7     1008.16     1032.38     33.11 o 
   1  15   7      305.56      333.83     21.22 o 
   2  15   7     1126.98     1216.31     52.70 o 
   6  15   7      187.37      215.93     17.72 o 
  -3 -14   8      277.02      314.34     23.79 o 
  -2 -14   8     1761.68     1868.19     48.80 o 
  -1 -14   8       34.44       33.26      7.83 o 
   0 -14   8     1531.16     1687.13     45.60 o 
   1 -14   8      701.74      789.57     43.37 o 
  -4 -13   8       31.39       29.70      7.50 o 
  -3 -13   8     2413.46     2445.06     58.86 o 
  -2 -13   8       90.92       89.76     10.38 o 
  -1 -13   8      669.34      686.79     25.54 o 
   0 -13   8     2684.91     2699.40     62.46 o 
   1 -13   8      157.12      185.25     13.47 o 
   2 -13   8      645.59      675.31     39.18 o 
   3 -13   8        1.21       -5.13     10.73 o 
  -5 -12   8      510.22      533.66     22.75 o 
  -4 -12   8      474.84      440.85     20.11 o 
  -3 -12   8     1611.14     1556.74     42.05 o 
  -2 -12   8      165.67      157.12     11.87 o 
  -1 -12   8     1711.08     1747.54     44.68 o 
   0 -12   8       44.82       46.81      7.83 o 
   1 -12   8     1058.57     1113.61     33.13 o 
   2 -12   8      565.39      631.67     40.81 o 
   3 -12   8     1180.68     1382.33     58.30 o 
   4 -12   8      692.74      846.94     44.77 o 
  -6 -11   8      764.56      769.71     45.01 o 
  -5 -11   8      586.55      534.12     22.42 o 
  -4 -11   8     3468.38     3425.18     75.02 o 
  -3 -11   8       89.36       84.86      9.55 o 
  -2 -11   8     1040.94     1016.14     41.97 o 
  -1 -11   8      600.33      571.85     21.44 o 
   0 -11   8     1243.59     1237.04     34.61 o 
   1 -11   8     1606.44     1636.30     42.02 o 
   2 -11   8     1709.56     1777.11     44.61 o 
   3 -11   8     1748.54     1790.41     66.69 o 
   4 -11   8      599.37      672.98     37.78 o 
  -7 -10   8     1445.95     1444.67     47.34 o 
  -6 -10   8      242.28      212.36     14.50 o 
  -5 -10   8      969.39      942.28     35.91 o 
  -4 -10   8       58.60       50.11     16.79 o 
  -3 -10   8     2154.47     1963.91     47.82 o 
  -2 -10   8     1021.67      970.21     29.02 o 
  -1 -10   8     1173.87     1148.45     32.15 o 
   0 -10   8      267.80      276.65     21.92 o 
   1 -10   8      256.25      266.78     13.68 o 
   2 -10   8      206.24      210.99     12.15 o 
   3 -10   8        1.45        1.76      3.78 o 
   4 -10   8     1625.38     1717.19     63.43 o 
  -8  -9   8     1114.04     1143.08     51.77 o 
  -7  -9   8       25.95       37.54      7.89 o 
  -6  -9   8      408.52      366.92     17.95 o 
  -5  -9   8      237.36      226.70     15.16 o 
  -4  -9   8     1901.48     1807.66     48.04 o 
  -3  -9   8     1931.32     1861.11     45.18 o 
  -2  -9   8      382.39      406.89     16.98 o 
  -1  -9   8     3204.92     2992.94     63.48 o 
   0  -9   8       15.67       23.33      7.70 o 
   1  -9   8     2131.51     2105.61     48.14 o 
   2  -9   8     1139.26     1147.52     31.15 o 
   3  -9   8     2187.86     2108.69     49.90 o 
   4  -9   8     1259.66     1277.97     40.11 o 
   5  -9   8      397.86      471.50     28.92 o 
   6  -9   8     2076.30     2230.67     81.62 o 
  -8  -8   8      413.10      419.89     20.44 o 
  -7  -8   8      850.24      829.63     28.85 o 
  -6  -8   8      829.03      822.08     27.70 o 
  -5  -8   8     1402.31     1308.09     77.42 o 
  -4  -8   8     5159.93     4885.23     97.12 o 
  -3  -8   8       26.27       55.08      7.08 o 
  -2  -8   8     2763.54     2636.66     57.22 o 
  -1  -8   8     1679.24     1648.19     74.39 o 
   0  -8   8     6530.37     6096.46    114.43 o 
   1  -8   8     1741.00     1653.21     39.41 o 
   2  -8   8     3814.24     3801.14     76.17 o 
   3  -8   8     2438.03     2397.84     45.01 o 
   4  -8   8      233.73      317.30     14.27 o 
  -8  -7   8      746.52      792.99     42.21 o 
  -7  -7   8     1632.77     1641.90     47.57 o 
  -6  -7   8      308.42      307.36     15.49 o 
  -5  -7   8     3480.08     3332.47     71.23 o 
  -4  -7   8      538.28      497.21     33.58 o 
  -3  -7   8     5344.53     4931.29     98.41 o 
  -2  -7   8     4620.39     4350.25    107.27 o 
  -1  -7   8     5002.34     4727.08     91.35 o 
   0  -7   8      628.46      618.01     19.95 o 
   1  -7   8     1121.96     1111.17     28.85 o 
   2  -7   8     3126.95     3103.48     80.52 o 
   3  -7   8       71.72       70.05     10.79 o 
   4  -7   8     2632.34     2678.10     46.80 o 
   5  -7   8      668.97      640.80     28.45 o 
   8  -7   8      230.71      260.24     24.72 o 
  -8  -6   8     2075.46     2034.49     80.92 o 
  -7  -6   8      168.03      166.11     11.68 o 
  -6  -6   8      538.06      518.57     20.26 o 
  -5  -6   8     1479.01     1403.46     36.76 o 
  -4  -6   8     2964.04     2801.78     60.18 o 
  -3  -6   8     6496.37     6093.52    154.14 o 
  -2  -6   8       18.71       31.06      5.28 o 
  -1  -6   8     2476.00     2330.19     50.12 o 
   0  -6   8      702.90      683.07     22.85 o 
   1  -6   8     1960.58     1969.20     35.91 o 
   2  -6   8     1940.86     1872.83     51.37 o 
   3  -6   8     4104.69     4167.87     66.21 o 
   4  -6   8     1121.57     1127.52     25.76 o 
   5  -6   8      156.16      195.36     11.08 o 
   6  -6   8     1507.85     1599.20     52.70 o 
   7  -6   8      452.48      436.99     28.92 o 
   8  -6   8     2054.85     2016.14     77.88 o 
  -9  -5   8     1310.12     1366.01     56.90 o 
  -8  -5   8     1999.46     1998.42     72.29 o 
  -7  -5   8      579.07      569.28     21.43 o 
  -6  -5   8     1859.99     1889.12     45.67 o 
  -5  -5   8       54.51       65.59     13.29 o 
  -4  -5   8     5844.57     5548.84    105.69 o 
  -3  -5   8     2251.30     2172.58     47.98 o 
  -2  -5   8    10899.94    10860.03    192.25 o 
  -1  -5   8     2453.94     2215.14     87.45 o 
   0  -5   8     4750.26     4739.06     99.32 o 
   1  -5   8      519.24      511.04     20.75 o 
   2  -5   8     2957.81     3001.32     51.60 o 
   3  -5   8     2312.27     2287.47     39.46 o 
   4  -5   8       96.92      132.36     21.96 o 
   5  -5   8     3309.70     3330.10     68.69 o 
   6  -5   8      624.54      585.73     20.75 o 
   7  -5   8     1666.27     1655.65     41.44 o 
   8  -5   8       55.84       50.83     13.06 o 
   9  -5   8     1067.02     1019.96     51.77 o 
  -9  -4   8     1310.72     1369.74     56.90 o 
  -8  -4   8      622.18      574.57     32.18 o 
  -7  -4   8     1521.55     1535.18     43.14 o 
  -6  -4   8       42.73       45.66      8.86 o 
  -5  -4   8     3126.40     3069.27    141.08 o 
  -4  -4   8     1458.97     1422.68     34.96 o 
  -3  -4   8     2392.00     2342.16     50.13 o 
  -2  -4   8     4162.73     4054.53     78.16 o 
  -1  -4   8     7282.58     7049.42    103.84 o 
   0  -4   8     2038.59     2072.94     52.52 o 
   1  -4   8      298.98      276.34     14.46 o 
   2  -4   8     2723.22     2859.81     46.56 o 
   3  -4   8       11.65       17.39      3.00 o 
   4  -4   8     4979.56     4916.57     75.97 o 
   5  -4   8      295.06      279.69     12.75 o 
   6  -4   8     1850.81     1783.80     42.36 o 
   7  -4   8       15.40       36.68     10.96 o 
   8  -4   8      427.61      431.86     30.31 o 
   9  -4   8     1451.78     1539.97     66.69 o 
  -9  -3   8       41.29       46.17     12.59 o 
  -8  -3   8     1096.73     1070.80     46.17 o 
  -7  -3   8       39.59       50.37     10.73 o 
  -6  -3   8     2315.36     2266.22     50.77 o 
  -5  -3   8     1655.41     1593.32     38.25 o 
  -4  -3   8     2260.76     2220.91     48.15 o 
  -3  -3   8     3921.35     4048.69     77.99 o 
  -2  -3   8       12.65       25.16      5.27 o 
  -1  -3   8     4662.09     4586.22     69.56 o 
   0  -3   8        6.50       17.84      2.59 o 
   1  -3   8     7607.58     7558.00    125.00 o 
   2  -3   8      837.39      807.42     17.07 o 
   3  -3   8     4105.84     4115.83     63.80 o 
   4  -3   8     2270.29     2367.39     50.44 o 
   5  -3   8     1569.17     1532.75     36.52 o 
   6  -3   8     2238.64     2214.89     49.86 o 
   7  -3   8       78.46       81.12      8.02 o 
   8  -3   8     2968.98     2870.13     63.70 o 
   9  -3   8       41.68       71.82     15.39 o 
  -8  -2   8      555.01      572.71     31.25 o 
  -7  -2   8      554.63      535.40     28.45 o 
  -6  -2   8     1907.02     1884.15     62.49 o 
  -5  -2   8      609.78      628.01     19.95 o 
  -4  -2   8     4594.53     4737.06     73.24 o 
  -3  -2   8      880.44      877.52     39.64 o 
  -2  -2   8     7983.24     7815.90    114.15 o 
  -1  -2   8      204.43      195.40      6.69 o 
   0  -2   8     8036.70     7924.98    125.07 o 
   1  -2   8     2094.64     2104.89     42.63 o 
   2  -2   8     4588.44     4515.48     68.46 o 
   3  -2   8     3986.80     3973.49     61.23 o 
   4  -2   8      135.32      152.69     16.79 o 
   5  -2   8     9180.32     8894.48    162.22 o 
   6  -2   8      821.55      753.22     22.86 o 
   7  -2   8     4893.55     4787.19     95.14 o 
   8  -2   8        2.41        6.37      4.20 o 
   9  -2   8     1229.47     1172.47     55.03 o 
  10  -2   8      210.36      187.48     23.79 o 
  -9  -1   8     1031.33     1075.46     47.57 o 
  -7  -1   8     1672.70     1673.82     59.23 o 
  -6  -1   8       21.83       27.05      7.93 o 
  -5  -1   8     5869.81     5912.54    133.85 o 
  -4  -1   8     2105.79     2160.90     37.43 o 
  -3  -1   8     7379.71     7164.73    105.78 o 
  -2  -1   8      863.47      862.61     17.50 o 
  -1  -1   8     9610.93     9745.83    139.86 o 
   0  -1   8     2150.85     2182.77     35.43 o 
   1  -1   8      219.63      234.28     12.05 o 
   2  -1   8     4132.92     4027.03     78.18 o 
   3  -1   8     1699.70     1750.67     41.86 o 
   4  -1   8     3314.62     3322.50     66.23 o 
   5  -1   8      165.77      149.89      8.96 o 
   6  -1   8      845.94      843.56     24.53 o 
   7  -1   8      221.21      238.12     17.96 o 
   8  -1   8      639.60      614.79     21.84 o 
   9  -1   8     1738.21     1717.04     43.93 o 
  10  -1   8       76.53       67.16     16.79 o 
  -9   0   8        0.95       -6.53      6.53 o 
  -8   0   8     2687.22     2614.50     84.41 o 
  -7   0   8       64.25       73.22     11.66 o 
  -6   0   8     3561.96     3618.92     74.67 o 
  -5   0   8     1371.82     1373.07     63.19 o 
  -4   0   8      739.83      706.83     16.31 o 
  -3   0   8     2110.11     2073.87     35.25 o 
  -2   0   8       90.99      104.17      4.99 o 
  -1   0   8     2268.46     2210.80     35.85 o 
   0   0   8        3.04        3.77      2.08 o 
   1   0   8     9687.43     9719.52    138.75 o 
   2   0   8       16.28       27.74      2.45 o 
   3   0   8     1774.23     1769.44     29.20 o 
   4   0   8     1575.45     1572.27     35.86 o 
   5   0   8     1467.61     1408.24     33.91 o 
   6   0   8     1985.85     1800.23     41.83 o 
   7   0   8      395.96      334.47     14.45 o 
   8   0   8     3931.98     3832.21     79.68 o 
   9   0   8       24.00       24.17      5.78 o 
  10   0   8     1546.29     1523.70     41.57 o 
  -8   1   8      521.79      556.85     30.78 o 
  -7   1   8     1953.43     1897.91     50.14 o 
  -6   1   8     3591.80     3539.41    110.76 o 
  -5   1   8     1700.72     1699.00     57.83 o 
  -4   1   8     4410.22     4361.23     84.86 o 
  -3   1   8      663.75      614.27     13.99 o 
  -2   1   8     7613.19     7561.52    110.17 o 
  -1   1   8      433.75      411.09     10.09 o 
   0   1   8    10855.88    11094.78    157.51 o 
   1   1   8     5484.28     5621.20     82.40 o 
   2   1   8     1236.27     1306.04     26.03 o 
   3   1   8     7023.99     6550.94    164.86 o 
   4   1   8     1721.69     1703.67     58.30 o 
   5   1   8     9105.77     8513.98    155.24 o 
   6   1   8      499.89      459.85     16.81 o 
   7   1   8     1639.97     1605.21     39.62 o 
   8   1   8       76.77       76.82      7.84 o 
   9   1   8     1472.66     1453.61     49.20 o 
  10   1   8      628.29      634.48     23.84 o 
  -8   2   8      176.37      166.90     12.75 o 
  -7   2   8     3368.85     3405.96     74.06 o 
  -6   2   8       16.58       35.08      5.91 o 
  -5   2   8     8316.61     8062.47    150.25 o 
  -4   2   8     2822.32     2792.54     58.30 o 
  -3   2   8     3505.91     3473.37     54.35 o 
  -2   2   8      558.40      551.12     15.35 o 
  -1   2   8     7209.75     7182.98    128.62 o 
   0   2   8     8352.36     8558.45    151.72 o 
   1   2   8      455.81      464.09     10.44 o 
   2   2   8     4515.80     4414.01     65.68 o 
   3   2   8     1100.55     1042.53     25.62 o 
   4   2   8     6802.91     6462.04    119.50 o 
   5   2   8       36.30       36.88      5.26 o 
   6   2   8     2198.70     2071.80     46.66 o 
   7   2   8     1976.70     1786.73     45.70 o 
   8   2   8     1084.72      924.28     61.10 o 
   9   2   8      867.94      817.07     26.67 o 
  10   2   8      107.91       95.83     12.59 o 
  -8   3   8     1658.75     1663.64     60.40 o 
  -7   3   8      443.29      420.82     18.39 o 
  -6   3   8     4407.13     4176.97     85.95 o 
  -5   3   8      396.39      389.16     18.42 o 
  -4   3   8     2021.12     1977.07     44.57 o 
  -3   3   8      481.69      519.04     23.09 o 
  -2   3   8       35.52       37.54      3.79 o 
  -1   3   8     3345.95     3550.56     54.36 o 
   0   3   8       11.66       20.61      2.95 o 
   1   3   8    16394.75    17314.21    242.82 o 
   2   3   8      175.56      197.16      5.87 o 
   3   3   8       49.44      103.13     26.58 o 
   4   3   8     1644.38     1575.80     35.91 o 
   5   3   8      794.19      812.50     22.97 o 
   6   3   8     5229.96     5007.82     97.19 o 
   7   3   8      631.96      609.58     20.62 o 
   8   3   8     3025.18     2957.58     64.74 o 
   9   3   8       17.21       37.73      6.64 o 
  10   3   8      721.13      732.71     26.32 o 
  11   3   8      156.70      138.51     14.46 o 
  -8   4   8      600.04      615.77     24.63 o 
  -7   4   8      561.52      559.38     22.04 o 
  -6   4   8     1329.99     1286.02     35.17 o 
  -5   4   8       77.75       68.41      7.50 o 
  -4   4   8     3670.60     3577.56     73.03 o 
  -3   4   8     1880.87     1741.34     39.56 o 
  -2   4   8     1142.39     1093.16     27.03 o 
  -1   4   8      347.86      374.38      9.34 o 
   0   4   8     1877.88     1887.26     31.13 o 
   1   4   8     5242.61     5168.99     76.32 o 
   2   4   8     1876.44     1906.52     31.15 o 
   3   4   8     4687.45     4568.09     89.78 o 
   4   4   8     3883.97     3905.97     76.20 o 
   5   4   8     2326.95     2284.30     65.29 o 
   6   4   8      759.50      714.81     21.74 o 
   7   4   8     3725.37     3548.09     73.30 o 
   8   4   8       17.42       22.21      7.93 o 
   9   4   8     2813.75     2619.33     60.08 o 
  10   4   8      549.39      562.30     22.64 o 
  11   4   8      831.96      856.78     30.08 o 
  -8   5   8       21.58       27.52      8.86 o 
  -7   5   8     1898.20     1827.96     47.60 o 
  -6   5   8        6.40        4.48      6.30 o 
  -5   5   8     2838.43     2652.61     58.81 o 
  -4   5   8       14.83       17.22     10.03 o 
  -3   5   8     1056.47     1021.70     27.16 o 
  -2   5   8       19.34       33.90      4.58 o 
  -1   5   8      591.22      635.75     13.50 o 
   0   5   8     4971.13     5165.77     76.80 o 
   1   5   8     2087.41     2170.71     35.22 o 
   2   5   8     3842.85     3853.00     58.58 o 
   3   5   8     1331.38     1343.74     31.07 o 
   4   5   8     4448.51     4465.44     85.70 o 
   5   5   8      162.84      174.78      9.52 o 
   6   5   8     1986.59     1855.25     42.95 o 
   7   5   8     1118.39     1094.42     33.81 o 
   8   5   8     2389.32     2195.26     51.32 o 
   9   5   8      438.53      422.06     18.38 o 
  10   5   8      240.42      224.94     14.34 o 
  11   5   8      622.36      638.00     40.11 o 
  -7   6   8      262.43      250.70     15.27 o 
  -6   6   8     2170.57     2140.34     52.18 o 
  -5   6   8       14.77       17.32      4.91 o 
  -4   6   8     1078.71     1041.10     29.02 o 
  -3   6   8      983.87      951.20     26.29 o 
  -2   6   8       32.91       37.89      5.04 o 
  -1   6   8     3772.60     3934.21     76.86 o 
   0   6   8       10.81       10.43      2.22 o 
   1   6   8     2748.47     2747.08     51.11 o 
   2   6   8      313.21      334.95      8.94 o 
   3   6   8     2333.95     2380.79     38.70 o 
   4   6   8     1338.48     1300.26     31.12 o 
   5   6   8     2131.37     2155.71     47.15 o 
   6   6   8     2526.40     2428.47     52.92 o 
   7   6   8      324.83      317.32     27.98 o 
   8   6   8     2662.32     2471.69     56.04 o 
   9   6   8        1.47        1.80      4.48 o 
  10   6   8     1355.54     1315.29     65.06 o 
  11   6   8       81.29      105.87     19.12 o 
  -7   7   8      736.51      741.62     27.16 o 
  -6   7   8      633.81      614.56     27.28 o 
  -5   7   8       48.51       46.58      7.17 o 
  -4   7   8     1686.27     1688.23     41.63 o 
  -3   7   8       36.73       38.71      5.94 o 
  -2   7   8     3168.88     3014.94     62.40 o 
  -1   7   8       10.55       12.92      3.70 o 
   0   7   8     4771.60     4893.52     93.32 o 
   1   7   8     4418.23     4448.02     67.54 o 
   2   7   8     1361.00     1390.10     25.09 o 
   3   7   8     5724.55     5834.23     87.08 o 
   4   7   8     1575.36     1498.59     34.86 o 
   5   7   8     6582.73     6409.40    120.02 o 
   6   7   8      255.52      248.24     11.95 o 
   7   7   8     5569.53     5382.28    104.90 o 
   8   7   8      482.75      439.36     18.12 o 
   9   7   8     1583.25     1573.17     41.50 o 
  10   7   8      835.55      803.07     27.82 o 
  11   7   8      646.15      669.71     39.18 o 
  -6   8   8       13.83       17.43      5.37 o 
  -5   8   8     3722.13     3825.97    111.70 o 
  -4   8   8        4.05        1.06      3.45 o 
  -3   8   8     1480.78     1415.47     36.32 o 
  -2   8   8     1660.70     1580.25     56.66 o 
  -1   8   8     1136.73     1127.70     29.21 o 
   0   8   8     9771.45     9869.41    179.22 o 
   1   8   8     3238.19     3167.37     50.44 o 
   2   8   8     5068.31     5154.90     78.13 o 
   3   8   8      482.80      474.54     12.24 o 
   4   8   8     2314.69     2181.57     47.01 o 
   5   8   8      136.67      141.26     10.73 o 
   6   8   8     3083.45     2956.17     62.40 o 
   7   8   8      291.97      294.86     13.87 o 
   8   8   8     1370.37     1345.62     36.25 o 
   9   8   8      579.62      532.40     22.85 o 
  10   8   8      148.86      160.16     12.54 o 
  -5   9   8      436.90      402.99     24.48 o 
  -4   9   8     1264.99     1160.20     33.40 o 
  -3   9   8     1549.43     1404.06     36.65 o 
  -2   9   8      341.16      332.86     21.45 o 
  -1   9   8     1060.63     1053.51     28.54 o 
   0   9   8       70.18       84.95      9.79 o 
   1   9   8     1422.77     1412.55     34.12 o 
   2   9   8      135.61      142.68      6.52 o 
   3   9   8     3991.14     3821.51     75.15 o 
   4   9   8     1441.44     1462.65     59.93 o 
   5   9   8      995.13      941.70     26.03 o 
   6   9   8     1631.61     1613.07     39.23 o 
   7   9   8      545.28      507.15     19.05 o 
   8   9   8     2429.51     2344.14     54.45 o 
   9   9   8       19.95       21.45      6.27 o 
  -5  10   8        3.82        1.55      4.03 o 
  -4  10   8     1550.12     1588.17     42.43 o 
  -3  10   8       36.43       42.55      6.57 o 
  -2  10   8     2699.45     2611.00     58.56 o 
  -1  10   8      934.94      839.85     25.16 o 
   0  10   8     1160.24     1111.51     29.87 o 
   1  10   8     1915.35     1909.89     43.95 o 
   2  10   8     1117.61     1142.27     62.03 o 
   3  10   8     2579.32     2545.70     70.89 o 
   4  10   8      922.71      875.96     24.70 o 
   5  10   8     3634.58     3433.39     70.39 o 
   6  10   8       13.75       10.63      3.96 o 
   7  10   8     2590.57     2529.30     56.62 o 
   8  10   8        5.38        9.61      9.09 o 
   9  10   8     1504.76     1582.88     57.83 o 
  -4  11   8      182.08      158.04     12.32 o 
  -3  11   8     1180.19     1108.82     33.07 o 
  -2  11   8     1475.72     1449.99     38.78 o 
  -1  11   8     1747.37     1811.40     44.48 o 
   0  11   8     2939.82     2981.48     64.52 o 
   1  11   8      571.90      600.67     20.49 o 
   2  11   8     2663.34     2714.60     59.18 o 
   3  11   8      596.49      602.21     19.49 o 
   4  11   8     3717.58     3708.93     75.26 o 
   5  11   8       83.31       90.35      8.22 o 
   6  11   8     2116.64     2012.26     47.03 o 
   7  11   8      695.15      665.58     22.88 o 
   8  11   8     1078.14     1100.64     44.77 o 
   9  11   8     1048.39      988.25     43.37 o 
  -3  12   8      921.39      883.47     45.47 o 
  -2  12   8     1370.85     1444.62     39.70 o 
  -1  12   8     1692.58     1685.99     43.29 o 
   0  12   8      102.66      111.26     12.59 o 
   1  12   8     1208.94     1267.03     34.46 o 
   2  12   8      249.21      240.54     12.81 o 
   3  12   8     2218.10     2227.87     76.02 o 
   4  12   8     1364.21     1450.62     59.93 o 
   5  12   8      708.02      690.66     22.64 o 
   6  12   8     1033.51     1007.47     29.48 o 
   7  12   8      163.98      191.21     16.79 o 
   8  12   8      883.36      930.42     41.04 o 
  -2  13   8      704.35      691.14     31.25 o 
  -1  13   8      215.16      215.80     13.74 o 
   0  13   8     1214.79     1241.72     35.31 o 
   1  13   8     1048.67     1092.11     32.24 o 
   2  13   8      875.76      908.59     28.49 o 
   3  13   8     1360.72     1407.05     55.50 o 
   4  13   8      431.18      437.93     26.58 o 
   5  13   8     3305.51     3430.98     72.88 o 
   6  13   8        1.47       -6.06      6.06 o 
   7  13   8     1760.63     1883.22     65.29 o 
  -1  14   8     1337.55     1412.79     40.34 o 
   0  14   8      626.67      682.87     25.19 o 
   1  14   8      700.53      705.28     25.52 o 
   2  14   8      992.96      987.78     44.77 o 
   3  14   8      148.31      145.04     16.79 o 
   6  14   8     1379.76     1577.75     57.36 o 
   7  14   8      319.29      346.98     25.18 o 
   0  15   8       63.21       77.56      9.75 o 
   1  15   8      662.59      671.37     25.85 o 
   2  15   8       18.66       18.19      8.86 o 
  -1 -14   9       39.82       42.44      9.33 o 
   0 -14   9      403.35      405.28     25.65 o 
  -3 -13   9        4.04        9.19      5.49 o 
  -2 -13   9     1067.64     1030.81     32.64 o 
  -1 -13   9      447.47      441.34     20.12 o 
   0 -13   9      961.86      960.93     31.46 o 
   1 -13   9      940.99      978.25     31.79 o 
   2 -13   9      991.97     1072.20     50.37 o 
   3 -13   9     1418.66     1536.71     63.89 o 
  -5 -12   9      989.28      925.75     45.24 o 
  -4 -12   9      690.71      678.36     26.05 o 
  -3 -12   9     1318.11     1219.83     36.11 o 
  -2 -12   9      459.60      445.74     19.78 o 
  -1 -12   9      448.38      452.72     19.62 o 
   0 -12   9     1340.06     1323.34     37.43 o 
   1 -12   9      104.28      107.90     10.82 o 
   2 -12   9     1496.41     1566.72     42.15 o 
   3 -12   9        4.20        7.00     10.26 o 
  -6 -11   9      603.46      607.22     35.91 o 
  -5 -11   9     1143.55     1077.77     34.13 o 
  -4 -11   9      692.09      644.88     33.11 o 
  -3 -11   9     1662.49     1647.34     43.36 o 
  -2 -11   9        5.48       11.66      5.28 o 
  -1 -11   9      439.61      430.98     18.47 o 
   0 -11   9      615.88      580.51     21.77 o 
   1 -11   9     1824.64     1788.61     45.01 o 
   2 -11   9     1268.03     1304.18     36.43 o 
   3 -11   9     1741.95     1842.85     46.47 o 
  -6 -10   9     2261.57     2239.06    178.62 o 
  -5 -10   9       12.41       11.03      5.71 o 
  -4 -10   9     2529.19     2413.98     87.45 o 
  -3 -10   9      880.75      865.68     28.03 o 
  -2 -10   9     1382.63     1319.67     35.95 o 
  -1 -10   9     3271.48     3129.80     67.27 o 
   0 -10   9     1584.72     1569.83     39.90 o 
   1 -10   9     1711.66     1682.95     42.05 o 
   2 -10   9      206.18      226.54     15.39 o 
   3 -10   9     3097.24     3229.47     69.40 o 
  -7  -9   9     1872.04     1836.26    114.50 o 
  -6  -9   9      212.11      226.14     14.50 o 
  -5  -9   9     1737.73     1669.85     44.35 o 
  -4  -9   9     2381.12     2266.39     84.88 o 
  -3  -9   9     1577.41     1481.61     49.44 o 
  -2  -9   9      985.81      932.85     28.19 o 
  -1  -9   9     1104.99     1064.05     30.16 o 
   0  -9   9     2879.20     2817.84     65.76 o 
   1  -9   9        7.23       19.42      5.37 o 
   2  -9   9     1782.81     1708.78     41.72 o 
   3  -9   9       38.87       39.41      6.57 o 
   4  -9   9     2351.81     2402.30     76.02 o 
   6  -9   9      474.67      523.74     31.71 o 
   7  -9   9      833.07      860.93     44.31 o 
  -8  -8   9      517.14      487.36     31.71 o 
  -7  -8   9      491.17      471.24     39.18 o 
  -6  -8   9      707.96      681.15     33.11 o 
  -5  -8   9     1967.94     1889.89     47.65 o 
  -4  -8   9      485.29      419.57     18.14 o 
  -3  -8   9     1148.01     1107.24     36.84 o 
  -2  -8   9       64.36      101.88     22.62 o 
  -1  -8   9     1301.12     1276.30     33.47 o 
   0  -8   9      355.71      338.27     14.67 o 
   1  -8   9     4152.77     3960.83    117.76 o 
   2  -8   9     1948.93     1873.37     43.69 o 
   3  -8   9     1288.58     1348.89     34.63 o 
   4  -8   9      688.03      680.49     22.42 o 
   5  -8   9       56.77       62.76      7.89 o 
   6  -8   9     2079.63     2327.21     81.62 o 
   7  -8   9        2.23        0.93      7.93 o 
  -8  -7   9     1383.88     1389.70     40.72 o 
  -7  -7   9      285.76      271.72     15.66 o 
  -6  -7   9     1330.82     1312.15     37.26 o 
  -5  -7   9        0.40        6.30      5.36 o 
  -4  -7   9     4708.57     4422.15     89.36 o 
  -3  -7   9      741.31      685.57     34.28 o 
  -2  -7   9      516.26      493.65     33.35 o 
  -1  -7   9      387.94      400.42     15.99 o 
   0  -7   9     3854.55     3627.99     72.88 o 
   1  -7   9     2278.34     2244.22     49.29 o 
   2  -7   9      488.16      511.47     17.95 o 
   3  -7   9     3210.49     3244.93     54.38 o 
   4  -7   9       89.52       93.11      8.22 o 
   5  -7   9     3040.60     3111.63    100.74 o 
   6  -7   9      200.31      198.68     19.12 o 
   7  -7   9     3077.91     3311.26    109.13 o 
   8  -7   9      266.94      278.43     25.18 o 
  -8  -6   9       21.51        5.13      7.46 o 
  -7  -6   9     1026.97      988.38     31.46 o 
  -6  -6   9      100.27       89.90      9.39 o 
  -5  -6   9     2121.84     2020.19     48.47 o 
  -4  -6   9     2946.70     2685.97     59.19 o 
  -3  -6   9     2578.46     2481.49     54.74 o 
  -2  -6   9     1221.38     1184.77     31.33 o 
  -1  -6   9     3427.35     3314.45     67.60 o 
   0  -6   9      926.59      911.01     25.37 o 
   1  -6   9      570.43      544.57     18.10 o 
   2  -6   9     3504.35     3450.56    104.28 o 
   3  -6   9       34.69       44.44      4.65 o 
   4  -6   9     2727.02     2715.32     58.17 o 
   5  -6   9       16.49       22.60      5.25 o 
   6  -6   9     1376.83     1356.47     42.91 o 
   7  -6   9      478.97      431.40     29.38 o 
   8  -6   9       58.62       39.64     12.13 o 
  -8  -5   9     1140.40     1126.76     50.37 o 
  -7  -5   9      904.60      952.87     30.14 o 
  -6  -5   9     1327.47     1300.62     35.77 o 
  -5  -5   9     1386.36     1359.93     35.94 o 
  -4  -5   9     2446.82     2425.36     53.92 o 
  -3  -5   9     1600.73     1603.17     38.91 o 
  -2  -5   9        3.47       14.74     15.62 o 
  -1  -5   9     3428.98     3285.63     97.47 o 
   0  -5   9      816.98      815.98     23.06 o 
   1  -5   9     3197.53     3177.71    105.38 o 
   2  -5   9      920.00      913.43     21.04 o 
   3  -5   9     1045.55     1056.30     28.59 o 
   4  -5   9      715.35      696.03     21.58 o 
   5  -5   9        8.07       10.73      3.96 o 
   6  -5   9     3441.57     3494.65     73.27 o 
   7  -5   9        0.40        0.70      4.43 o 
   8  -5   9     3470.32     3622.80    118.93 o 
  -8  -4   9     1424.49     1366.94     55.96 o 
  -7  -4   9      901.23      868.39     40.57 o 
  -6  -4   9     1032.50     1024.79     44.54 o 
  -5  -4   9       24.58       26.39      5.61 o 
  -4  -4   9     3326.33     3249.43     67.27 o 
  -3  -4   9     1774.84     1861.85     53.87 o 
  -2  -4   9     6291.61     6151.72    114.10 o 
  -1  -4   9      168.83      209.03     22.39 o 
   0  -4   9    10749.14    10664.10    213.47 o 
   1  -4   9     3492.57     3385.15     90.73 o 
   2  -4   9      606.95      619.33     14.85 o 
   3  -4   9     6889.71     6824.21    148.78 o 
   4  -4   9       47.41       30.56      5.28 o 
   5  -4   9     8035.26     7915.22    146.83 o 
   6  -4   9        4.13       30.85      7.00 o 
   7  -4   9     2753.96     2717.82    101.90 o 
   8  -4   9      509.77      486.43     31.71 o 
   9  -4   9      569.28      510.68     34.51 o 
  -8  -3   9      210.80      184.68     19.12 o 
  -7  -3   9     1509.86     1450.43     55.50 o 
  -6  -3   9       99.60      104.98      9.03 o 
  -5  -3   9     6682.51     6693.43    125.30 o 
  -4  -3   9     1477.59     1454.71     35.78 o 
  -3  -3   9     5710.10     5705.87    106.68 o 
  -2  -3   9     2096.09     2105.14     45.34 o 
  -1  -3   9     6084.76     6005.63    135.02 o 
   0  -3   9     7564.08     7383.73    136.18 o 
   1  -3   9      665.21      595.29     14.12 o 
   2  -3   9    11404.51    11304.34    252.20 o 
   3  -3   9      121.66      146.28      7.99 o 
   4  -3   9     2713.77     2751.56     57.76 o 
   5  -3   9     2167.44     2060.01     46.80 o 
   6  -3   9     2614.70     2612.39     57.29 o 
   7  -3   9     1745.06     1736.49     46.17 o 
   8  -3   9       32.39       30.17      6.37 o 
   9  -3   9     1646.60     1714.86     70.89 o 
  -8  -2   9     1970.56     1993.75     71.82 o 
  -7  -2   9      973.68      997.58     42.91 o 
  -6  -2   9     1500.29     1422.44     52.23 o 
  -5  -2   9     3053.14     3007.08     62.65 o 
  -4  -2   9     2320.97     2309.47     49.63 o 
  -3  -2   9     3795.83     3795.13     64.80 o 
  -2  -2   9        3.43        7.58      3.11 o 
  -1  -2   9     5589.12     5339.98    125.53 o 
   0  -2   9       44.08       43.82      6.37 o 
   1  -2   9     4106.71     4072.66     68.64 o 
   2  -2   9     2674.89     2783.87     51.57 o 
   3  -2   9      414.05      440.79     11.45 o 
   4  -2   9     4038.24     3968.48     78.46 o 
   5  -2   9       64.25       54.53      7.23 o 
   6  -2   9     4860.17     4695.53     93.13 o 
   7  -2   9        2.01       -1.17      4.90 o 
   8  -2   9     2710.35     2664.24     60.54 o 
   9  -2   9      315.98      273.57     29.38 o 
  -8  -1   9      989.10      939.75     42.91 o 
  -7  -1   9      499.58      494.82     28.45 o 
  -6  -1   9      400.87      389.89     23.32 o 
  -5  -1   9      721.08      745.73     32.18 o 
  -4  -1   9     2590.08     2585.30     44.07 o 
  -3  -1   9     3895.54     3739.91     59.92 o 
  -2  -1   9     9053.57     8954.77    185.14 o 
  -1  -1   9      362.39      328.91     13.11 o 
   0  -1   9     2745.29     2756.27     44.04 o 
   1  -1   9     5581.53     5665.39    100.77 o 
   2  -1   9      505.39      491.24     11.59 o 
   3  -1   9     6539.77     6424.93    137.35 o 
   4  -1   9      522.15      515.44     17.33 o 
   5  -1   9     6215.23     6098.98    115.58 o 
   6  -1   9      100.08       84.94      7.84 o 
   7  -1   9     1941.22     1875.22     45.20 o 
   8  -1   9     1298.93     1208.69     34.06 o 
   9  -1   9      995.91      958.09     30.02 o 
  10  -1   9      805.52      832.95     47.57 o 
  -8   0   9        5.12       -1.40      7.46 o 
  -7   0   9     3083.67     3113.98     95.61 o 
  -6   0   9     1938.79     1962.97     65.29 o 
  -5   0   9     3583.20     3566.47    109.83 o 
  -4   0   9     1185.71     1168.10     31.15 o 
  -3   0   9     1033.11     1013.84     20.72 o 
  -2   0   9     4391.02     4366.80     66.91 o 
  -1   0   9      684.85      686.65     14.87 o 
   0   0   9     4453.24     4379.91     75.25 o 
   1   0   9       44.79       81.40     10.72 o 
   2   0   9     5653.87     5437.06     80.56 o 
   3   0   9        4.68       66.69      7.93 o 
   4   0   9     1530.77     1501.93     35.53 o 
   5   0   9      545.91      574.59     40.34 o 
   6   0   9     1217.54     1151.84     31.00 o 
   7   0   9      573.39      603.20     21.45 o 
   8   0   9      559.27      517.51     20.17 o 
   9   0   9     1572.55     1545.97     41.12 o 
  10   0   9       21.13       21.14     11.43 o 
  -8   1   9     1981.49     1921.93     68.56 o 
  -7   1   9      365.60      323.20     22.39 o 
  -6   1   9      977.05      963.86     41.97 o 
  -5   1   9      123.66      179.09     14.92 o 
  -4   1   9       38.25       41.79      5.76 o 
  -3   1   9     2213.15     2227.68     37.87 o 
  -2   1   9      845.37      849.79     17.52 o 
  -1   1   9     6398.92     6482.82     95.37 o 
   0   1   9       11.48       23.38      3.28 o 
   1   1   9     1069.34     1069.95     23.72 o 
   2   1   9      855.55      890.35     19.34 o 
   3   1   9     1377.17     1360.24     32.27 o 
   4   1   9     9323.06     9041.03    164.16 o 
   5   1   9      663.54      626.81     25.65 o 
   6   1   9     2701.77     2507.03     62.03 o 
   7   1   9        3.23        3.79      3.50 o 
   8   1   9     1587.70     1551.22     61.79 o 
   9   1   9      490.71      503.48     20.38 o 
  10   1   9      784.56      808.96     28.22 o 
  -8   2   9      170.00      139.45     16.79 o 
  -7   2   9      283.79      289.79     15.27 o 
  -6   2   9     2140.26     2097.77    108.43 o 
  -5   2   9       18.46       23.60      5.04 o 
  -4   2   9     3107.65     2961.96     61.93 o 
  -3   2   9       39.24       45.88      5.43 o 
  -2   2   9     6826.72     6931.64    125.46 o 
  -1   2   9     1506.70     1522.84     33.40 o 
   0   2   9     3942.13     3867.56     73.46 o 
   1   2   9     8112.56     8292.90    144.84 o 
   2   2   9      295.11      313.24      8.11 o 
   3   2   9     2217.74     2169.11     61.56 o 
   4   2   9        1.48       16.99      6.30 o 
   5   2   9    13133.41    12446.49    222.91 o 
   6   2   9      421.43      462.91     17.37 o 
   7   2   9     2201.45     2074.82     48.70 o 
   8   2   9      936.32      895.16     33.58 o 
   9   2   9     1192.96     1133.81     77.42 o 
  10   2   9     1676.37     1590.29     43.47 o 
  11   2   9      431.51      415.07     23.79 o 
  -8   3   9       18.91       28.09     12.83 o 
  -7   3   9     2036.34     2129.36     52.61 o 
  -6   3   9      717.71      673.18     49.44 o 
  -5   3   9     2568.33     2563.64     97.94 o 
  -4   3   9      100.90      105.81      8.17 o 
  -3   3   9     1806.19     1798.41     40.89 o 
  -2   3   9     2550.58     2573.00     41.83 o 
  -1   3   9     3019.71     3066.38     48.38 o 
   0   3   9    15372.06    15219.59    215.10 o 
   1   3   9      369.23      380.95      9.48 o 
   2   3   9    10951.81    10970.05    156.56 o 
   3   3   9      134.38      129.71      7.84 o 
   4   3   9     8755.58     8776.08    159.53 o 
   5   3   9      706.10      762.99     35.91 o 
   6   3   9     2201.91     2155.45     48.99 o 
   7   3   9     3038.69     2894.23     62.94 o 
   8   3   9      575.82      553.95     20.73 o 
   9   3   9     1614.60     1470.37     39.89 o 
  10   3   9        1.35        0.01      5.08 o 
  -8   4   9     2426.86     2337.94     86.75 o 
  -7   4   9      192.18      166.01     12.75 o 
  -6   4   9     1745.18     1742.58     44.39 o 
  -5   4   9     1137.11     1122.86     31.53 o 
  -4   4   9      183.16      184.94     10.41 o 
  -3   4   9     6895.00     6754.89    129.42 o 
  -2   4   9     1246.59     1206.45     29.61 o 
  -1   4   9     9001.28     9046.23    130.72 o 
   0   4   9      533.96      542.59     12.40 o 
   1   4   9     4579.94     4656.68     69.98 o 
   2   4   9      999.41     1003.01     18.67 o 
   3   4   9     1552.42     1646.77     48.97 o 
   4   4   9     3241.39     3316.39     89.54 o 
   5   4   9      247.84      253.98     11.87 o 
   6   4   9     1240.68     1216.31     41.51 o 
   7   4   9        1.95        0.40      3.25 o 
   8   4   9     1694.38     1593.45     45.24 o 
   9   4   9      213.85      212.47     13.19 o 
  10   4   9      576.17      607.50     23.76 o 
  -7   5   9      116.54       97.24     10.62 o 
  -6   5   9     2532.22     2437.31     80.22 o 
  -5   5   9        0.16        4.66      5.60 o 
  -4   5   9     2247.70     2213.42     63.43 o 
  -3   5   9      416.78      423.45     16.00 o 
  -2   5   9     2001.98     2004.65     46.87 o 
  -1   5   9     3875.48     3741.73     98.87 o 
   0   5   9     1109.18     1075.76     20.49 o 
   1   5   9    11272.01    11362.68    162.30 o 
   2   5   9      723.32      800.53     16.05 o 
   3   5   9     6831.05     6974.04    128.39 o 
   4   5   9      425.45      437.95     15.69 o 
   5   5   9     7942.73     7583.00    198.68 o 
   6   5   9      888.05      850.22     24.98 o 
   7   5   9     1531.36     1443.07     37.04 o 
   8   5   9      863.67      786.83     25.77 o 
   9   5   9     1685.06     1620.15     42.66 o 
  10   5   9     1389.94     1333.69     38.98 o 
  -7   6   9     2662.07     2674.23     64.19 o 
  -6   6   9      231.28      217.98     13.66 o 
  -5   6   9     1929.96     1834.04     45.55 o 
  -4   6   9     1253.98     1165.34     32.07 o 
  -3   6   9     3061.71     3002.54     63.72 o 
  -2   6   9     7736.39     7510.92    140.00 o 
  -1   6   9     1272.09     1262.40     30.79 o 
   0   6   9    15039.00    15226.51    215.80 o 
   1   6   9        8.02       10.62      2.30 o 
   2   6   9     4632.60     4474.59     67.99 o 
   3   6   9      118.74      122.63      7.84 o 
   4   6   9     5915.91     5791.91    147.37 o 
   5   6   9     1527.80     1515.07     49.90 o 
   6   6   9      307.47      311.11     15.16 o 
   7   6   9     1747.62     1658.67     41.23 o 
   8   6   9      514.62      486.55     19.49 o 
   9   6   9      794.76      742.17     25.75 o 
  10   6   9       18.69       17.72      5.86 o 
  -6   7   9     1068.98     1048.59     42.91 o 
  -5   7   9     1717.81     1616.14     43.61 o 
  -4   7   9      256.53      240.73     12.99 o 
  -3   7   9     2851.86     2714.31     59.36 o 
  -2   7   9       29.87       27.48      4.82 o 
  -1   7   9     7207.06     7010.35    131.37 o 
   0   7   9      972.11      991.20     30.08 o 
   1   7   9     3936.27     4012.01     62.10 o 
   2   7   9      402.76      428.24     11.12 o 
   3   7   9      676.45      680.56     19.94 o 
   4   7   9     2409.64     2373.52     50.93 o 
   5   7   9      773.99      742.63     22.41 o 
   6   7   9     3107.66     2933.20     62.62 o 
   7   7   9        6.04        3.39      3.58 o 
   8   7   9     1288.50     1220.76     34.45 o 
   9   7   9      335.79      343.46     17.12 o 
  10   7   9      999.25      955.85     49.90 o 
  -6   8   9     1276.62     1221.08     36.72 o 
  -5   8   9      218.35      224.04     13.78 o 
  -4   8   9     1765.54     1688.39     43.03 o 
  -3   8   9      262.06      236.38     17.49 o 
  -2   8   9      368.07      377.33     18.89 o 
  -1   8   9     1979.43     1922.86     58.30 o 
   0   8   9     1909.87     1939.50     43.87 o 
   1   8   9     7206.85     7245.34    134.63 o 
   2   8   9      196.62      234.78      8.11 o 
   3   8   9     2611.29     2592.05     54.18 o 
   4   8   9      240.10      254.56     11.54 o 
   5   8   9     1256.26     1216.95     31.33 o 
   6   8   9     1248.05     1199.09     32.07 o 
   7   8   9     1253.38     1234.05     33.66 o 
   8   8   9      937.71      898.63     28.22 o 
   9   8   9     1100.40     1089.48     42.91 o 
  10   8   9      868.37      835.74     44.31 o 
  -5   9   9     1079.16     1091.02     33.79 o 
  -4   9   9     1024.58      987.69     30.58 o 
  -3   9   9     1157.40     1092.25     31.58 o 
  -2   9   9     2583.33     2486.51     55.98 o 
  -1   9   9       33.52       36.77      5.94 o 
   0   9   9     2696.94     2705.54     58.17 o 
   1   9   9      361.33      364.43     14.21 o 
   2   9   9     2854.35     2959.77     48.66 o 
   3   9   9       26.90       20.57      6.53 o 
   4   9   9     1923.41     1952.11     44.36 o 
   5   9   9      345.64      342.16     14.54 o 
   6   9   9     1705.22     1693.26     41.17 o 
   7   9   9      736.94      713.44     23.63 o 
   8   9   9     1956.10     1931.35     47.65 o 
   9   9   9      497.50      485.95     20.78 o 
  10   9   9       22.51       22.39     10.73 o 
  -4  10   9     1283.19     1273.26     36.99 o 
  -3  10   9     2082.01     1999.68     49.27 o 
  -2  10   9      228.72      250.18     13.33 o 
  -1  10   9     1326.06     1394.01     36.37 o 
   0  10   9        2.15        4.20      3.25 o 
   1  10   9     1547.99     1585.45     38.70 o 
   2  10   9      173.10      185.89     10.31 o 
   3  10   9     1649.50     1649.77     38.95 o 
   4  10   9      700.72      736.60     22.62 o 
   5  10   9      294.33      292.10     14.46 o 
   6  10   9      949.69      969.99     28.22 o 
   7  10   9        0.66        1.82      3.58 o 
   8  10   9     1022.65     1036.87     34.98 o 
   9  10   9      152.42      150.93     12.34 o 
  -4  11   9     1582.17     1546.50     56.90 o 
  -3  11   9       76.38       73.12      8.95 o 
  -2  11   9     1327.83     1286.46     36.25 o 
  -1  11   9     1216.82     1207.97     33.91 o 
   0  11   9     1892.72     1861.91     45.22 o 
   1  11   9     1751.22     1780.88     44.31 o 
   2  11   9      450.83      399.68     25.65 o 
   3  11   9     1842.37     1974.16     70.42 o 
   4  11   9       77.21       81.93      7.73 o 
   5  11   9     1381.83     1407.20     36.25 o 
   6  11   9      525.65      518.26     19.38 o 
   7  11   9     1730.36     1766.05     44.24 o 
   8  11   9      640.92      659.85     24.05 o 
  -3  12   9     1196.27     1193.40     36.12 o 
  -2  12   9     2390.64     2404.64     57.76 o 
  -1  12   9      289.38      300.69     25.42 o 
   0  12   9     2542.59     2554.29     58.75 o 
   1  12   9       61.81       73.18      8.03 o 
   2  12   9     3721.91     3782.30    117.53 o 
   3  12   9      532.67      546.12     30.78 o 
   4  12   9     2900.12     2951.69     96.07 o 
   5  12   9     1321.62     1323.10     35.26 o 
   6  12   9     1384.72     1419.10     44.07 o 
   7  12   9      816.31      820.35     36.84 o 
   8  12   9      424.24      449.59     27.52 o 
  -2  13   9        6.22       11.15     11.19 o 
  -1  13   9     1342.49     1319.76     38.18 o 
   0  13   9      113.77      129.78     11.08 o 
   1  13   9     1840.82     1941.66     48.50 o 
   2  13   9      819.90      833.88     41.04 o 
   3  13   9     1037.51     1063.33     47.10 o 
   4  13   9      801.70      795.17     39.18 o 
   5  13   9      105.69      115.19     15.39 o 
   6  13   9      937.51     1040.95     42.44 o 
   7  13   9       12.94       13.52      8.86 o 
  -1  14   9      731.47      796.10     37.78 o 
   0  14   9       28.14       11.58      5.49 o 
   1  14   9      836.10      871.65     43.37 o 
   2  14   9        5.92       17.72      8.86 o 
   3  14   9     1180.65     1256.41     53.63 o 
   4  14   9      238.67      242.05     20.99 o 
   6  14   9      277.68      286.35     20.99 o 
   1  15   9       56.88       53.17     13.52 o 
   2  15   9     1502.91     1529.71     62.49 o 
   3  15   9      168.92      195.88     18.65 o 
  -2 -13  10       42.78       26.12      8.86 o 
  -1 -13  10      629.99      635.66     42.67 o 
   0 -13  10      488.88      515.89     22.26 o 
   1 -13  10     1154.10     1250.75     37.07 o 
   2 -13  10     1267.34     1374.41     57.83 o 
  -4 -12  10     1111.20     1106.71     48.97 o 
  -3 -12  10     1619.86     1632.33     44.35 o 
  -2 -12  10      743.81      691.50     25.56 o 
  -1 -12  10     1160.23     1168.17     34.62 o 
   0 -12  10      561.99      602.16     23.41 o 
   1 -12  10     3129.92     3210.31     71.07 o 
   2 -12  10        2.37        8.83      8.63 o 
   3 -12  10     1515.33     1759.17     67.16 o 
  -5 -11  10     1237.35     1283.35     39.07 o 
  -4 -11  10     1751.07     1701.17     45.84 o 
  -3 -11  10      475.98      499.94     21.25 o 
  -2 -11  10     1853.40     1817.56     46.33 o 
  -1 -11  10        0.64        4.60      4.77 o 
   0 -11  10     1221.73     1220.95     34.79 o 
   1 -11  10       22.50       31.95      7.41 o 
   2 -11  10     1953.35     2007.84     49.30 o 
   3 -11  10      830.63      899.17     29.17 o 
  -6 -10  10      325.63      336.72     25.65 o 
  -5 -10  10     1668.24     1753.57     47.16 o 
  -4 -10  10      321.74      333.61     17.47 o 
  -3 -10  10     2560.49     2409.03     56.72 o 
  -2 -10  10        7.19       10.59      5.04 o 
  -1 -10  10      466.19      435.61     18.46 o 
   0 -10  10      920.60      868.65     28.68 o 
   1 -10  10      927.99      907.34     43.61 o 
   2 -10  10      742.29      732.65     24.90 o 
   3 -10  10      138.07      143.50     11.37 o 
  -7  -9  10       31.49       34.05     11.19 o 
  -6  -9  10     1368.48     1359.28     40.81 o 
  -5  -9  10       94.03      118.81     11.53 o 
  -4  -9  10     1246.02     1259.89     36.44 o 
  -3  -9  10      752.71      686.77     24.24 o 
  -2  -9  10      852.05      808.41     26.03 o 
  -1  -9  10     2546.02     2339.81     53.58 o 
   0  -9  10      973.21      962.62     32.41 o 
   1  -9  10     2474.63     2419.95     54.57 o 
   2  -9  10        2.66        5.60      4.29 o 
   3  -9  10     1943.27     1934.40     46.33 o 
   4  -9  10      126.72      134.78     14.92 o 
  -7  -8  10     1316.39     1308.00     68.09 o 
  -6  -8  10     1477.99     1449.12     45.94 o 
  -5  -8  10     1975.65     1876.62    118.46 o 
  -4  -8  10     1993.25     1949.75     94.21 o 
  -3  -8  10     2326.16     2201.00     87.45 o 
  -2  -8  10      675.24      668.52     28.22 o 
  -1  -8  10      172.45      193.63     12.83 o 
   0  -8  10     4636.53     4406.71     87.54 o 
   1  -8  10      190.81      187.48     11.01 o 
   2  -8  10     4508.09     4298.24     85.40 o 
   3  -8  10      252.24      262.49     13.35 o 
   4  -8  10     2586.51     2624.29     82.08 o 
   5  -8  10      107.27      109.13     14.46 o 
   6  -8  10       66.64       67.16     13.06 o 
   7  -8  10     1242.70     1300.72     56.43 o 
  -7  -7  10      984.85      988.89     51.53 o 
  -6  -7  10     1729.34     1746.03     52.70 o 
  -5  -7  10     1572.96     1493.84     40.56 o 
  -4  -7  10      200.71      202.60     12.69 o 
  -3  -7  10     2032.21     1875.60     45.51 o 
  -2  -7  10       13.50       19.94      4.91 o 
  -1  -7  10     1647.44     1529.94     38.08 o 
   0  -7  10     1331.25     1291.33     45.47 o 
   1  -7  10      960.21      902.30     26.00 o 
   2  -7  10     3117.64     2995.68     79.28 o 
   3  -7  10      349.55      351.46     14.65 o 
   4  -7  10     1960.18     1900.99     45.01 o 
   5  -7  10       26.25       40.51      9.33 o 
   6  -7  10     2048.90     2045.88     49.64 o 
   7  -7  10       85.00       76.02     14.92 o 
   8  -7  10     1217.30     1090.38     51.77 o 
  -7  -6  10      127.45      126.85     22.39 o 
  -6  -6  10     1751.32     1730.81     45.30 o 
  -5  -6  10      549.40      543.59     21.10 o 
  -4  -6  10     2986.66     2813.63    135.72 o 
  -3  -6  10     1498.28     1412.46     36.60 o 
  -2  -6  10      646.96      643.06     26.58 o 
  -1  -6  10     2654.91     2550.15     55.23 o 
   0  -6  10      256.86      265.19     12.81 o 
   1  -6  10     4078.07     3879.34     76.83 o 
   2  -6  10     1362.62     1321.81     32.75 o 
   3  -6  10     2858.33     2857.64     70.17 o 
   4  -6  10      214.33      236.02     18.65 o 
   5  -6  10     2235.81     2314.70     53.02 o 
   6  -6  10     1343.05     1343.40     81.15 o 
   7  -6  10      812.42      831.08     41.97 o 
   8  -6  10      891.78      943.48     47.57 o 
  -7  -5  10     1817.40     1860.84     69.96 o 
  -6  -5  10     1964.95     2028.98     50.37 o 
  -5  -5  10     1571.55     1586.32     41.05 o 
  -4  -5  10     2344.14     2249.94     51.77 o 
  -3  -5  10     1354.30     1350.24     52.23 o 
  -2  -5  10     1874.39     1788.44     42.21 o 
  -1  -5  10       56.28       54.32      6.42 o 
   0  -5  10     5766.53     5373.72    102.14 o 
   1  -5  10     2246.28     2071.31     65.29 o 
   2  -5  10     2219.14     2180.01     55.36 o 
   3  -5  10     1116.85     1103.31     37.31 o 
   4  -5  10     1948.93     1910.09     44.33 o 
   5  -5  10      931.87      957.69     28.13 o 
   6  -5  10      131.28      126.78      9.96 o 
   7  -5  10     1200.17     1218.97     34.53 o 
   8  -5  10       30.92       20.05     10.73 o 
  -8  -4  10     2181.83     2148.59     78.35 o 
  -7  -4  10     1380.25     1365.55     55.96 o 
  -6  -4  10     1534.92     1547.73     40.70 o 
  -5  -4  10     2170.65     2165.89     50.61 o 
  -4  -4  10        5.92        5.15      3.45 o 
  -3  -4  10     1046.61     1065.65     29.18 o 
  -2  -4  10      609.62      599.56     19.60 o 
  -1  -4  10     5374.32     5348.60    101.08 o 
   0  -4  10     1140.12     1185.13     24.75 o 
   1  -4  10      452.56      480.69     26.13 o 
   2  -4  10     1206.80     1235.95     24.63 o 
   3  -4  10        7.04       42.91      7.93 o 
   4  -4  10     1133.07     1195.56     31.31 o 
   5  -4  10       77.29       86.29      9.79 o 
   6  -4  10     2664.30     2683.49     59.80 o 
   7  -4  10       82.60       77.93      8.62 o 
   8  -4  10      546.53      550.61     21.62 o 
   9  -4  10      470.58      510.68     34.05 o 
  -8  -3  10      693.88      714.49     38.24 o 
  -7  -3  10        4.77        4.66      8.39 o 
  -6  -3  10     1830.30     1813.27     64.36 o 
  -5  -3  10      612.59      583.05     20.61 o 
  -4  -3  10     3214.92     3137.47     65.63 o 
  -3  -3  10      227.54      232.44     11.70 o 
  -2  -3  10      501.04      511.17     17.72 o 
  -1  -3  10     1568.42     1566.22     28.84 o 
   0  -3  10      649.50      677.04     15.63 o 
   1  -3  10     7097.68     7171.00    122.24 o 
   2  -3  10     1236.59     1225.82     35.33 o 
   3  -3  10     4328.07     4390.30     86.00 o 
   4  -3  10       23.54       30.99      5.37 o 
   5  -3  10     5514.53     5400.05    105.01 o 
   6  -3  10     2074.50     1995.52     47.21 o 
   7  -3  10     1379.13     1384.74     37.12 o 
   8  -3  10     1047.71     1017.70     31.24 o 
   9  -3  10      746.78      807.29     44.77 o 
  -8  -2  10      133.94      132.45     17.26 o 
  -7  -2  10     2630.86     2628.49     86.28 o 
  -6  -2  10      961.15      950.47     41.04 o 
  -5  -2  10     1754.64     1816.29     43.36 o 
  -4  -2  10     3940.85     3786.70     75.85 o 
  -3  -2  10     1143.11     1172.15     30.00 o 
  -2  -2  10     5089.87     5125.35     78.62 o 
  -1  -2  10      400.30      423.98     11.70 o 
   0  -2  10     5105.48     4945.42     75.45 o 
   1  -2  10     2422.52     2409.89     40.40 o 
   2  -2  10     3668.76     3640.50     57.48 o 
   3  -2  10       66.95       91.36     26.35 o 
   4  -2  10     2574.55     2649.27     56.77 o 
   5  -2  10     1508.65     1572.53     38.57 o 
   6  -2  10     1756.38     1730.39     42.30 o 
   7  -2  10     2134.00     2121.38     77.65 o 
   8  -2  10      319.79      288.04     15.24 o 
   9  -2  10     1181.64     1119.35     34.18 o 
  -7  -1  10     1033.19     1070.33     46.64 o 
  -6  -1  10       29.74       27.52      8.39 o 
  -5  -1  10     2726.83     2502.10     77.88 o 
  -4  -1  10       76.55       70.32      6.93 o 
  -3  -1  10     3695.61     3667.57     83.54 o 
  -2  -1  10      578.71      528.49     13.54 o 
  -1  -1  10     7254.70     7098.92    105.05 o 
   0  -1  10       60.15       68.42      4.53 o 
   1  -1  10     2086.92     1999.64     34.08 o 
   2  -1  10     1134.52     1163.44     22.08 o 
   3  -1  10      144.79      171.39     11.19 o 
   4  -1  10     1189.92     1173.07     36.84 o 
   5  -1  10      282.26      299.62     13.66 o 
   6  -1  10     5631.15     5277.61    103.67 o 
   7  -1  10        1.68       11.60      4.57 o 
   8  -1  10     1054.83      959.04     29.79 o 
   9  -1  10      488.46      517.65     36.14 o 
  -8   0  10     1268.35     1308.18     54.10 o 
  -7   0  10       21.25        7.93      7.00 o 
  -6   0  10     1821.89     1772.69     62.03 o 
  -5   0  10      212.83      189.81     16.32 o 
  -4   0  10     2904.08     2888.45     60.50 o 
  -3   0  10     2242.61     2174.58     37.94 o 
  -2   0  10     1567.98     1604.74     29.25 o 
  -1   0  10     2710.07     2707.93     44.21 o 
   0   0  10      191.37      195.02      7.12 o 
   1   0  10     5431.83     5319.49    105.75 o 
   2   0  10     1688.39     1590.07     32.38 o 
   3   0  10     6919.71     6828.44    126.71 o 
   4   0  10      216.91      206.60     13.99 o 
   5   0  10     5483.82     5471.89    105.84 o 
   6   0  10      296.74      329.63     14.79 o 
   7   0  10      846.89      882.95     30.78 o 
   8   0  10     2631.27     2515.06     58.49 o 
   9   0  10     1166.74     1205.37     50.60 o 
  10   0  10     1596.10     1578.75     43.81 o 
  -7   1  10     1892.13     1907.94     66.69 o 
  -5   1  10      827.61      878.18     37.31 o 
  -4   1  10     2069.49     2053.47     46.47 o 
  -3   1  10      239.88      250.48     10.34 o 
  -2   1  10    10992.20    10759.36    155.47 o 
  -1   1  10      224.51      243.43      8.25 o 
   0   1  10     6672.14     6385.10    115.21 o 
   1   1  10        6.47        8.54      2.20 o 
   2   1  10     6802.28     6759.50    125.02 o 
   3   1  10      143.45      149.40      9.08 o 
   4   1  10     4703.36     4456.26     99.80 o 
   5   1  10     6819.66     6557.26    124.23 o 
   6   1  10     2912.01     2780.73     60.62 o 
   7   1  10     2546.54     2429.26     55.70 o 
   8   1  10      605.67      546.49     21.40 o 
   9   1  10     1592.24     1445.27     39.89 o 
  10   1  10      116.98      118.87     11.47 o 
  -7   2  10      897.96      854.87     39.18 o 
  -6   2  10      286.75      287.32     14.83 o 
  -5   2  10     2360.71     2225.55    101.44 o 
  -4   2  10      885.84      843.26     24.95 o 
  -3   2  10     7230.91     6939.51    129.48 o 
  -2   2  10        3.11        8.18      2.67 o 
  -1   2  10     8843.71     8666.99    155.79 o 
   0   2  10      220.96      247.59     10.41 o 
   1   2  10     1518.48     1488.43     26.45 o 
   2   2  10     1865.29     1947.90     32.66 o 
   3   2  10      104.13      119.21      7.95 o 
   4   2  10     6305.66     6238.24    117.66 o 
   5   2  10       79.09       88.41     12.36 o 
   6   2  10     5055.52     4790.56     95.47 o 
   7   2  10      306.85      282.69     14.34 o 
   8   2  10      735.76      711.85     24.65 o 
   9   2  10      759.65      714.80     25.66 o 
  10   2  10      783.79      797.51     28.45 o 
  -7   3  10        0.58        2.96      4.14 o 
  -6   3  10     1548.64     1567.19     41.27 o 
  -5   3  10      572.70      543.24     20.04 o 
  -4   3  10     2642.16     2515.89     55.44 o 
  -3   3  10     2454.40     2292.93     50.15 o 
  -2   3  10     2663.50     2646.58     55.36 o 
  -1   3  10     1768.36     1744.44     30.51 o 
   0   3  10       26.76       38.93      3.45 o 
   1   3  10     5603.65     5724.67     85.26 o 
   2   3  10      113.86      127.21      5.08 o 
   3   3  10     2474.75     2393.44     67.62 o 
   4   3  10       63.49       79.66      7.05 o 
   5   3  10     3108.36     2947.79     62.62 o 
   6   3  10      989.56      939.55     59.46 o 
   7   3  10     1306.29     1217.67     33.72 o 
   8   3  10     3286.22     3073.43     67.86 o 
   9   3  10      551.12      527.67     23.09 o 
  10   3  10     1432.98     1365.25     39.77 o 
  -7   4  10     1316.13     1311.09     52.70 o 
  -6   4  10     1433.75     1425.70     39.14 o 
  -5   4  10      648.95      618.70     21.84 o 
  -4   4  10     1779.51     1698.12     41.41 o 
  -3   4  10      467.50      459.51     17.00 o 
  -2   4  10     7993.09     7790.89    144.34 o 
  -1   4  10        2.07        8.83      3.63 o 
   0   4  10     3745.93     3633.28     56.59 o 
   1   4  10       12.99       17.70      2.47 o 
   2   4  10     3188.20     3200.20     64.08 o 
   3   4  10     1050.49     1026.98     26.87 o 
   4   4  10      963.37      960.99     26.32 o 
   5   4  10     3872.34     3625.31     74.24 o 
   6   4  10     1032.12      951.40     43.84 o 
   7   4  10      978.16      923.46     62.96 o 
   8   4  10      472.89      435.98     20.99 o 
   9   4  10     1503.29     1437.64     39.99 o 
  10   4  10       76.20       67.60      9.46 o 
  -7   5  10     1947.68     1942.45     76.02 o 
  -6   5  10      181.29      181.91     13.11 o 
  -5   5  10     1733.05     1680.09     42.82 o 
  -4   5  10       34.08       35.78      5.91 o 
  -3   5  10     7205.23     6953.74    131.78 o 
  -2   5  10      338.48      324.56     13.33 o 
  -1   5  10     1882.08     1872.32     41.95 o 
   0   5  10       41.02       42.42      3.65 o 
   1   5  10      377.13      430.52     10.93 o 
   2   5  10      343.54      377.03     13.67 o 
   3   5  10     1338.02     1371.31     33.25 o 
   4   5  10     3241.45     3168.70     65.34 o 
   5   5  10     1352.33     1284.62     33.25 o 
   6   5  10       81.12       97.91     16.79 o 
   7   5  10       13.95       20.51      8.63 o 
   8   5  10     1325.37     1204.22     34.49 o 
   9   5  10      464.58      456.45     19.72 o 
  10   5  10      688.09      648.55     25.32 o 
  -6   6  10     1374.02     1338.86     38.38 o 
  -5   6  10        1.90        3.96      4.14 o 
  -4   6  10     1104.33     1016.33     29.87 o 
  -3   6  10      272.44      285.42     13.56 o 
  -2   6  10     2430.55     2376.91     52.39 o 
  -1   6  10     1908.18     1873.11     52.70 o 
   0   6  10      146.50      156.44      8.54 o 
   1   6  10     1351.10     1338.11     24.93 o 
   2   6  10     1763.68     1686.10     38.29 o 
   3   6  10     2524.75     2447.28     55.27 o 
   4   6  10      823.75      772.30     22.86 o 
   5   6  10     3150.26     3066.36     64.48 o 
   6   6  10     2742.46     2589.05     57.23 o 
   7   6  10     1651.16     1553.80     39.95 o 
   8   6  10     1868.73     1692.29     43.66 o 
   9   6  10      616.68      583.26     34.98 o 
  10   6  10     1880.76     1846.12     49.12 o 
  -6   7  10      800.31      808.70     28.41 o 
  -5   7  10      410.42      397.42     18.15 o 
  -4   7  10     1097.05     1046.33     31.00 o 
  -3   7  10      967.14      921.26     27.54 o 
  -2   7  10     5082.12     4911.71     97.10 o 
  -1   7  10      140.49      140.07     12.59 o 
   0   7  10     5237.69     5315.48    102.38 o 
   1   7  10       74.90       78.48      4.70 o 
   2   7  10     2466.34     2547.06     53.49 o 
   3   7  10      443.12      423.14     15.23 o 
   4   7  10     4920.61     4900.54     95.20 o 
   5   7  10     3566.43     3509.38     72.38 o 
   6   7  10     1235.02     1193.86     32.37 o 
   7   7  10     1617.36     1552.27     39.91 o 
   8   7  10      431.15      452.08     19.25 o 
   9   7  10     2770.87     2667.43     62.62 o 
  10   7  10      298.90      338.59     29.38 o 
  -5   8  10     1435.97     1378.62     39.04 o 
  -4   8  10       88.67       84.72     10.26 o 
  -3   8  10     2597.22     2468.84     56.77 o 
  -2   8  10        9.92       15.19      4.48 o 
  -1   8  10     1746.49     1662.95     40.08 o 
   0   8  10      722.30      724.98     30.55 o 
   1   8  10     4869.09     4916.20    112.63 o 
   2   8  10     1348.13     1370.00     33.05 o 
   3   8  10     2165.65     2136.80     47.33 o 
   4   8  10     2874.69     2842.79     60.09 o 
   5   8  10      210.47      212.83     11.43 o 
   6   8  10     1902.92     1760.89     42.82 o 
   7   8  10      505.22      459.21     18.58 o 
   8   8  10     2217.11     2075.52     50.86 o 
   9   8  10      609.51      587.30     39.88 o 
  10   8  10      499.83      434.66     32.65 o 
  -5   9  10        1.37        1.17      3.63 o 
  -4   9  10     1603.33     1501.66     41.16 o 
  -3   9  10      345.42      331.44     16.14 o 
  -2   9  10      426.08      417.41     30.08 o 
  -1   9  10     1229.12     1228.92     33.03 o 
   0   9  10       69.60       77.17      7.33 o 
   1   9  10     1764.34     1808.28     55.03 o 
   2   9  10       55.47       66.69     11.66 o 
   3   9  10     2387.49     2482.00     53.70 o 
   4   9  10      819.85      778.69     23.53 o 
   5   9  10     1179.20     1195.31     37.78 o 
   6   9  10     2105.38     2058.31     48.40 o 
   7   9  10     1070.11     1112.42     35.68 o 
   8   9  10     1284.11     1242.01     35.59 o 
   9   9  10      449.35      434.02     20.04 o 
  -4  10  10     1420.66     1360.58     44.54 o 
  -3  10  10       66.30       59.83      8.40 o 
  -2  10  10     2976.36     3013.80     67.13 o 
  -1  10  10       45.97       44.69      6.72 o 
   0  10  10     2457.02     2521.17     56.64 o 
   1  10  10      274.43      298.55     17.02 o 
   2  10  10     1968.58     1955.51     70.89 o 
   3  10  10     1643.08     1687.89     40.32 o 
   4  10  10     3327.23     3409.26     70.92 o 
   5  10  10     2319.19     2226.84     50.99 o 
   6  10  10      148.71      175.03     31.25 o 
   7  10  10     2145.85     2093.83     50.39 o 
   8  10  10      130.31      148.56     15.16 o 
   9  10  10     1878.07     1780.15     69.96 o 
  -3  11  10     1583.93     1608.01     43.82 o 
  -2  11  10      123.53      117.33     16.09 o 
  -1  11  10     1553.16     1589.10     41.62 o 
   0  11  10      535.67      561.24     20.95 o 
   1  11  10     2516.43     2653.40     70.89 o 
   2  11  10     1215.44     1230.76     52.23 o 
   3  11  10      532.23      611.88     33.58 o 
   4  11  10     1032.22     1056.00     29.79 o 
   5  11  10       19.39       13.58      4.37 o 
   6  11  10     1424.17     1407.77     52.23 o 
   7  11  10      401.60      383.60     17.59 o 
   8  11  10     1066.63     1129.85     34.22 o 
  -2  12  10      154.85      163.84     12.66 o 
  -1  12  10     1087.46     1127.36     34.04 o 
   0  12  10      480.73      471.16     19.49 o 
   1  12  10     2333.48     2474.12     87.21 o 
   2  12  10       12.34       15.86      8.39 o 
   3  12  10     1990.42     2000.28     73.22 o 
   4  12  10      150.48      143.64     16.79 o 
   5  12  10     1561.21     1633.60     41.77 o 
   6  12  10      887.23      892.68     28.35 o 
   7  12  10      771.32      793.83     34.28 o 
  -1  13  10        1.22        7.41      4.77 o 
   0  13  10     2139.39     2210.81     54.50 o 
   1  13  10       19.53       32.18     10.26 o 
   2  13  10     1638.72     1743.78     68.09 o 
   3  13  10      620.38      648.26     35.91 o 
   4  13  10     1396.91     1639.31     64.36 o 
   5  13  10     1164.06     1203.25     52.23 o 
   6  13  10      403.52      427.73     20.52 o 
   7  13  10     1495.87     1664.96     60.63 o 
   0  14  10      158.01       84.41     12.13 o 
   1  14  10     2161.48     2237.20     83.01 o 
   2  14  10     1740.19     1878.56     72.75 o 
   3  14  10      873.98     1003.17     47.57 o 
   4  14  10      281.02      312.94     24.72 o 
   5  14  10      271.05      302.21     23.79 o 
   3  15  10     1208.10     1304.92     56.90 o 
  -2 -12  11      339.27      325.81     25.42 o 
  -1 -12  11      735.32      714.29     45.47 o 
   0 -12  11      581.97      581.70     23.08 o 
   1 -12  11      802.31      853.56     66.92 o 
   2 -12  11      514.66      511.98     21.74 o 
  -4 -11  11      378.18      345.85     18.30 o 
  -3 -11  11     1881.54     1798.75     47.14 o 
  -2 -11  11       43.24       35.75      7.58 o 
  -1 -11  11      778.87      743.27     26.20 o 
   0 -11  11       22.79       29.49      7.04 o 
   1 -11  11     1630.14     1654.12     43.20 o 
   2 -11  11      596.19      605.28     23.79 o 
   3 -11  11      790.61      840.41     39.64 o 
  -5 -10  11      312.35      329.39     18.30 o 
  -4 -10  11     1604.87     1525.46     42.54 o 
  -3 -10  11       28.74       31.57      7.37 o 
  -2 -10  11     1556.75     1559.99     41.54 o 
  -1 -10  11       49.66       48.21      7.74 o 
   0 -10  11     1236.74     1145.38     72.75 o 
   1 -10  11      514.98      514.76     20.23 o 
   2 -10  11      884.03      932.73     29.00 o 
   3 -10  11      782.52      830.61     39.18 o 
   4 -10  11      505.28      596.49     32.18 o 
  -6  -9  11       58.81       88.61     15.39 o 
  -5  -9  11      848.05      859.20     30.01 o 
  -4  -9  11        2.23       10.79      5.10 o 
  -3  -9  11     1101.68     1064.40     56.43 o 
  -2  -9  11      267.58      233.89     13.68 o 
  -1  -9  11     1027.63      974.49     29.50 o 
   0  -9  11     1472.07     1413.34     37.38 o 
   1  -9  11     1836.63     1719.27     52.23 o 
   2  -9  11      844.48      795.80     25.52 o 
   3  -9  11       41.05       47.10     10.73 o 
   4  -9  11      690.85      696.76     34.98 o 
  -7  -8  11        4.99       21.45     10.26 o 
  -6  -8  11      967.69      893.15     31.48 o 
  -5  -8  11      676.92      663.36     41.97 o 
  -4  -8  11      859.04      816.55     27.86 o 
  -3  -8  11      961.89      961.79     30.00 o 
  -2  -8  11      677.35      653.96     23.08 o 
  -1  -8  11      658.66      602.85     21.58 o 
   0  -8  11        3.81        7.21      8.16 o 
   1  -8  11     3709.80     3542.29     73.35 o 
   2  -8  11      672.40      690.59     31.01 o 
   3  -8  11     2988.90     2934.90     90.94 o 
   4  -8  11      411.60      385.69     24.25 o 
   5  -8  11     2128.26     2157.45     72.29 o 
  -7  -7  11      895.87      914.09     44.31 o 
  -6  -7  11     1485.90     1570.90     44.16 o 
  -5  -7  11      425.50      425.42     19.62 o 
  -4  -7  11     2168.37     2044.93     74.15 o 
  -3  -7  11      192.74      188.74     12.19 o 
  -2  -7  11     1830.15     1692.44     64.83 o 
  -1  -7  11      617.88      595.25     20.89 o 
   0  -7  11     5248.98     4961.41    120.32 o 
   1  -7  11     1387.42     1302.90     33.77 o 
   2  -7  11     4115.78     4021.68     80.43 o 
   3  -7  11     1789.17     1748.44     61.10 o 
   4  -7  11     2412.82     2325.81     75.55 o 
   5  -7  11     1512.74     1557.73     43.61 o 
   6  -7  11       90.15      102.59     10.02 o 
   7  -7  11     1761.31     1914.47     72.75 o 
  -7  -6  11     2278.17     2363.34     58.63 o 
  -6  -6  11      209.51      199.70     14.13 o 
  -5  -6  11     2095.18     2050.58     50.77 o 
  -4  -6  11       51.32       51.15      7.46 o 
  -3  -6  11     3628.98     3602.57     75.68 o 
  -2  -6  11     1566.02     1507.63     96.54 o 
  -1  -6  11     1654.41     1582.88     72.29 o 
   0  -6  11     2152.39     2088.22     47.61 o 
   1  -6  11      601.60      574.32     25.88 o 
   2  -6  11     2866.47     2782.26     73.45 o 
   3  -6  11       13.26       13.52      6.53 o 
   4  -6  11     2431.54     2452.44     85.58 o 
   5  -6  11        4.57        5.32      4.11 o 
   6  -6  11     1224.88     1268.21     35.57 o 
   7  -6  11      714.16      777.06     26.89 o 
   8  -6  11      340.67      317.13     25.65 o 
  -7  -5  11      231.40      211.73     22.85 o 
  -6  -5  11     1230.04     1224.15     36.06 o 
  -5  -5  11     1261.75     1263.50     42.21 o 
  -4  -5  11      851.87      845.65     38.48 o 
  -3  -5  11     1605.76     1544.61     39.41 o 
  -2  -5  11      416.62      424.57     16.98 o 
  -1  -5  11     2967.76     2802.21     59.84 o 
   0  -5  11      407.57      382.72     20.52 o 
   1  -5  11     3432.85     3295.02     67.08 o 
   2  -5  11      927.73      936.98     31.45 o 
   3  -5  11     6003.31     5949.03    253.71 o 
   4  -5  11      445.30      458.87     38.71 o 
   5  -5  11     1367.02     1342.68     35.75 o 
   6  -5  11     1533.30     1558.14     48.50 o 
   7  -5  11      289.88      288.81     15.33 o 
   8  -5  11     1735.44     1732.58     69.49 o 
  -7  -4  11     1199.47     1252.68     54.57 o 
  -6  -4  11     2000.68     2046.60     50.56 o 
  -5  -4  11      289.74      300.87     17.26 o 
  -4  -4  11     1676.25     1695.28     42.37 o 
  -3  -4  11      332.29      347.95     15.33 o 
  -2  -4  11     2350.51     2296.86     51.10 o 
  -1  -4  11     3475.98     3428.86     69.73 o 
   0  -4  11     8839.74     8340.68    150.87 o 
   1  -4  11     1789.31     1804.11     63.36 o 
   2  -4  11     5424.63     5532.66    157.87 o 
   3  -4  11     1004.36     1057.15     65.99 o 
   4  -4  11     1979.93     1998.46     46.66 o 
   5  -4  11     3780.73     3760.63     78.08 o 
   6  -4  11        2.93       14.25      4.77 o 
   7  -4  11     1945.78     1922.98     47.87 o 
   8  -4  11       77.39       81.62      9.52 o 
  -7  -3  11     2283.11     2220.88     78.82 o 
  -6  -3  11       44.57       53.17     12.13 o 
  -5  -3  11     2263.27     2270.70     62.26 o 
  -4  -3  11        4.81        5.62      3.70 o 
  -3  -3  11     3336.08     3394.59     69.96 o 
  -2  -3  11      183.12      193.31     10.71 o 
  -1  -3  11     2719.92     2601.08     54.89 o 
   0  -3  11      715.53      700.75     16.46 o 
   1  -3  11      672.63      694.43     16.55 o 
   2  -3  11     2488.41     2635.88     56.22 o 
   3  -3  11     1546.65     1498.27     36.76 o 
   4  -3  11     5754.90     5862.45    113.00 o 
   5  -3  11       46.27       40.50      6.50 o 
   6  -3  11     2042.38     1973.44     47.65 o 
   7  -3  11      426.96      413.45     25.18 o 
   8  -3  11      343.58      344.76     17.58 o 
   9  -3  11     1150.64     1177.60     55.50 o 
  -7  -2  11        1.87       -0.47      8.39 o 
  -6  -2  11     1003.19     1000.37     43.84 o 
  -5  -2  11      817.72      883.31     39.18 o 
  -4  -2  11     2811.89     2773.04     59.52 o 
  -3  -2  11      146.50      167.78     11.43 o 
  -2  -2  11     1108.87     1037.57     27.52 o 
  -1  -2  11     3803.60     3844.59     61.30 o 
   0  -2  11      150.41      159.71      7.07 o 
   1  -2  11     5329.38     5354.17     81.78 o 
   2  -2  11      448.82      436.79     42.91 o 
   3  -2  11     6957.74     6786.55    137.35 o 
   4  -2  11      196.45      223.83     19.12 o 
   5  -2  11     1017.07     1024.28     29.21 o 
   6  -2  11     4991.11     4782.87     96.05 o 
   7  -2  11       65.75       63.96     10.49 o 
   8  -2  11     1939.33     1919.56     48.74 o 
   9  -2  11      126.45      139.55     15.16 o 
  -7  -1  11     1944.90     2026.40     72.75 o 
  -6  -1  11     2119.48     2076.77     71.36 o 
  -5  -1  11      266.24      265.83     19.59 o 
  -4  -1  11     2644.08     2649.91    113.33 o 
  -3  -1  11        0.87       14.29     18.42 o 
  -2  -1  11     6958.95     6804.25    102.38 o 
  -1  -1  11      328.25      386.49     11.36 o 
   0  -1  11     6128.75     5825.49     87.98 o 
   1  -1  11      883.55      868.88     18.50 o 
   2  -1  11     1661.75     1607.01     37.73 o 
   3  -1  11     1449.66     1494.97     36.53 o 
   4  -1  11     1881.40     1758.39     41.93 o 
   5  -1  11     4466.54     4412.04     88.78 o 
   6  -1  11       27.81       34.87      8.39 o 
   7  -1  11     1677.15     1621.52     41.90 o 
   8  -1  11       19.00       16.89      5.43 o 
   9  -1  11     1799.27     1784.50     47.20 o 
  -5   0  11     1833.75     1847.31     63.43 o 
  -4   0  11       16.83       30.49     10.49 o 
  -3   0  11     5047.52     4805.94     75.17 o 
  -2   0  11     1090.62     1120.95     28.41 o 
  -1   0  11     4291.46     4086.86     64.21 o 
   0   0  11     1033.00      990.81     20.27 o 
   1   0  11      823.33      757.43     17.05 o 
   2   0  11     7948.16     7716.67    142.09 o 
   3   0  11      825.37      816.63     23.97 o 
   4   0  11     4558.56     4557.39     90.10 o 
   5   0  11      230.34      223.71     12.59 o 
   6   0  11     1141.32     1062.86     40.81 o 
   7   0  11      258.95      245.68     13.66 o 
   8   0  11       67.50       68.98      8.80 o 
   9   0  11      844.99      894.38     30.02 o 
  10   0  11      102.88      114.73     13.52 o 
  -7   1  11       94.92       75.09     13.06 o 
  -6   1  11     2422.56     2423.28     79.28 o 
  -5   1  11      904.93      879.00     26.71 o 
  -4   1  11     4116.60     3982.20     80.92 o 
  -3   1  11      353.26      358.69     14.50 o 
  -2   1  11      387.67      368.86     11.11 o 
  -1   1  11     4757.99     4616.66     71.31 o 
   0   1  11       24.33       44.80      8.91 o 
   1   1  11     2816.93     2700.83     44.12 o 
   2   1  11        2.91        4.20      2.97 o 
   3   1  11     2355.43     2332.21     85.58 o 
   4   1  11     2273.23     2266.83     50.66 o 
   5   1  11     1276.95     1218.69     41.04 o 
   6   1  11     4348.62     4297.47     90.48 o 
   7   1  11       92.43       88.58      9.08 o 
   8   1  11     1417.95     1385.97     38.74 o 
   9   1  11      186.88      187.93     13.19 o 
  10   1  11     2311.63     2432.61     78.35 o 
  -7   2  11      730.98      671.58     34.51 o 
  -6   2  11      923.53      903.83     39.64 o 
  -5   2  11      155.26      138.45     10.35 o 
  -4   2  11     1642.53     1624.72     39.99 o 
  -3   2  11        0.39        2.00      5.60 o 
  -2   2  11     8570.31     8281.69    122.03 o 
  -1   2  11       13.15       12.87      9.79 o 
   0   2  11     5171.23     5029.70     95.35 o 
   1   2  11     1402.53     1453.24     26.45 o 
   2   2  11     2205.73     2264.47     49.06 o 
   3   2  11     4797.79     4655.04     90.72 o 
   4   2  11     2431.20     2401.89     71.59 o 
   5   2  11    11747.31    11054.17    201.17 o 
   6   2  11      185.93      176.52     21.22 o 
   7   2  11     2275.24     2093.46     50.58 o 
   8   2  11        7.51       16.60      5.69 o 
   9   2  11     1526.25     1420.00     62.96 o 
  10   2  11       65.53       67.16     11.19 o 
  -7   3  11     1097.28     1105.77     47.10 o 
  -6   3  11       12.72        6.13      6.06 o 
  -5   3  11     3823.28     3705.11     78.35 o 
  -4   3  11       28.52       33.40      7.23 o 
  -3   3  11     5610.23     5337.33    103.54 o 
  -2   3  11      809.74      812.02     23.24 o 
  -1   3  11     2501.39     2532.20     42.27 o 
   0   3  11     1394.92     1345.70     25.19 o 
   1   3  11      587.10      592.68     13.83 o 
   2   3  11     6108.02     6114.01    114.73 o 
   3   3  11      126.65      130.41      8.85 o 
   4   3  11      947.86      957.77     26.87 o 
   5   3  11      230.22      236.53     12.21 o 
   6   3  11     1982.03     1857.72     45.08 o 
   7   3  11      771.37      720.97     24.65 o 
   8   3  11      707.98      661.35     24.09 o 
   9   3  11      591.24      618.44     24.20 o 
  10   3  11      369.23      372.10     23.32 o 
  -7   4  11       27.01       30.78      9.79 o 
  -6   4  11     1454.40     1492.40     41.12 o 
  -5   4  11      436.56      428.69     18.33 o 
  -4   4  11      843.91      834.29     25.90 o 
  -3   4  11     2492.62     2444.36     55.50 o 
  -2   4  11      212.32      206.72     10.64 o 
  -1   4  11     1208.67     1212.61     30.33 o 
   0   4  11       62.47       55.49      4.51 o 
   1   4  11     2526.66     2634.56     54.30 o 
   2   4  11     1156.40     1123.02     28.78 o 
   3   4  11     1754.15     1746.41     40.62 o 
   4   4  11     4202.57     4083.23     82.14 o 
   5   4  11     1722.42     1662.31     40.87 o 
   6   4  11     2117.45     2053.46     48.91 o 
   7   4  11      177.94      162.77     11.29 o 
   8   4  11     2166.10     2083.95     51.37 o 
   9   4  11       78.34       77.58      9.66 o 
  10   4  11     1152.28     1102.42     34.96 o 
  -6   5  11      556.33      519.97     21.71 o 
  -5   5  11      360.20      333.75     16.20 o 
  -4   5  11     2189.99     2119.35     50.19 o 
  -3   5  11      160.42      165.40     16.32 o 
  -2   5  11     5391.57     5311.82    103.53 o 
  -1   5  11      224.04      224.66     10.75 o 
   0   5  11      864.57      894.09     18.69 o 
   1   5  11     1451.75     1432.25     26.39 o 
   2   5  11     1343.25     1368.72     33.37 o 
   3   5  11     7095.98     6896.30    131.28 o 
   4   5  11       15.97       24.97      5.08 o 
   5   5  11     5621.38     5461.47    106.55 o 
   6   5  11      341.93      345.81     15.80 o 
   7   5  11     1639.41     1531.93     46.40 o 
   8   5  11        4.14        8.60      4.82 o 
   9   5  11     1480.23     1394.10     39.74 o 
  10   5  11      265.48      244.85     26.58 o 
  -6   6  11       92.02       87.41      9.96 o 
  -5   6  11     2769.12     2784.33     64.19 o 
  -4   6  11       56.36       59.99      9.33 o 
  -3   6  11     4894.68     4818.42     96.91 o 
  -2   6  11      882.20      819.69     24.65 o 
  -1   6  11     1374.87     1352.67     33.82 o 
   0   6  11      481.66      493.61     22.62 o 
   1   6  11     2346.23     2316.55     39.29 o 
   2   6  11     3475.55     3634.58     73.10 o 
   3   6  11       10.54        9.79      3.80 o 
   4   6  11     4544.91     4519.25     89.70 o 
   5   6  11       45.89       47.57      6.56 o 
   6   6  11     2467.61     2310.94     53.24 o 
   7   6  11      521.41      514.60     20.17 o 
   8   6  11     1253.98     1216.84     35.37 o 
   9   6  11     1111.41     1050.93     33.27 o 
  -5   7  11       24.14       29.13      6.50 o 
  -4   7  11      742.25      713.68     24.83 o 
  -3   7  11     1387.41     1337.30     36.28 o 
  -2   7  11     1092.05     1063.33     29.91 o 
  -1   7  11     2257.33     2257.86     50.70 o 
   0   7  11      423.67      438.99     15.86 o 
   1   7  11     3251.00     3323.30     79.28 o 
   2   7  11      274.47      217.88     22.62 o 
   3   7  11     1471.80     1495.58     41.51 o 
   4   7  11     3763.02     3692.14    103.07 o 
   5   7  11     1542.13     1450.14     36.95 o 
   6   7  11     1967.62     1903.09     46.12 o 
   7   7  11      367.68      371.20     16.92 o 
   8   7  11     1968.69     1859.09     47.45 o 
   9   7  11       18.53       19.12      9.56 o 
  -5   8  11      282.76      273.79     15.62 o 
  -4   8  11     2581.92     2560.16     60.36 o 
  -3   8  11        1.90        5.01      4.31 o 
  -2   8  11     3463.34     3374.96     72.11 o 
  -1   8  11      169.22      165.76     11.66 o 
   0   8  11     2279.42     2276.28     51.16 o 
   1   8  11     1554.19     1623.92     62.03 o 
   2   8  11     3752.72     3852.25     77.28 o 
   3   8  11     4274.04     4373.41     86.79 o 
   4   8  11      264.37      260.03     12.55 o 
   5   8  11     2178.44     2162.62     49.99 o 
   6   8  11      312.04      312.00     15.02 o 
   7   8  11     2615.14     2480.69     57.57 o 
   8   8  11        3.28        3.92      5.60 o 
   9   8  11     1251.73     1245.29     37.37 o 
  -4   9  11      105.72       99.05     10.17 o 
  -3   9  11     3666.87     3785.20     81.61 o 
  -2   9  11      977.66      954.39     29.25 o 
  -1   9  11      321.68      333.52     16.09 o 
   0   9  11     1568.00     1630.05     40.32 o 
   1   9  11     1305.44     1386.07     56.90 o 
   2   9  11     4689.75     4768.22    143.18 o 
   3   9  11       44.10       45.60      6.03 o 
   4   9  11     2966.26     2907.83     62.61 o 
   5   9  11        2.94        2.47      3.36 o 
   6   9  11      931.31      902.23     27.75 o 
   7   9  11      119.76      124.12     10.96 o 
   8   9  11     1300.91     1239.38     36.32 o 
   9   9  11      259.81      265.37     24.72 o 
  -3  10  11     2115.52     2191.20     54.24 o 
  -2  10  11      460.25      450.44     19.27 o 
  -1  10  11     2685.66     2781.55     62.68 o 
   0  10  11      231.81      275.47     13.77 o 
   1  10  11     1443.36     1555.36     62.49 o 
   2  10  11       61.14       57.36     12.13 o 
   3  10  11      731.08      777.45     39.18 o 
   4  10  11     1302.31     1354.32     35.62 o 
   5  10  11      508.87      520.95     19.49 o 
   6  10  11      456.31      466.50     19.04 o 
   7  10  11      335.55      351.68     17.06 o 
   8  10  11     1071.48     1015.22     32.14 o 
   9  10  11       12.97        4.20      8.86 o 
  -3  11  11       11.52        8.39      6.06 o 
  -2  11  11     1677.89     1767.93     46.54 o 
  -1  11  11      486.94      542.11     21.40 o 
   0  11  11     1275.78     1273.60     35.70 o 
   1  11  11      945.93     1051.21     48.50 o 
   2  11  11     1431.16     1456.95     60.16 o 
   3  11  11     2962.21     3061.28    102.14 o 
   4  11  11      428.37      438.39     28.92 o 
   5  11  11     1226.21     1202.21     33.79 o 
   6  11  11       41.50       63.54     10.49 o 
   7  11  11     2355.56     2354.38     56.24 o 
   8  11  11        7.61       19.84      6.27 o 
  -2  12  11      470.00      499.49     27.52 o 
  -1  12  11     1306.33     1344.95     38.83 o 
   0  12  11     1702.98     1824.46     72.75 o 
   1  12  11     1900.77     2067.44     78.35 o 
   2  12  11     1313.54     1418.25     60.16 o 
   3  12  11      158.02      165.10     19.12 o 
   4  12  11     1510.24     1567.02     63.43 o 
   5  12  11        6.37       22.85      9.33 o 
   6  12  11      883.30      939.84     30.08 o 
   7  12  11       71.30       74.95     15.86 o 
   8  12  11      890.57      875.85     43.84 o 
  -1  13  11      900.03      882.85     39.18 o 
   0  13  11       74.71       55.50     13.52 o 
   1  13  11     1016.20     1106.71     52.70 o 
   2  13  11       72.86       91.41     15.86 o 
   3  13  11      512.76      514.88     32.65 o 
   4  13  11       85.86       77.88     14.92 o 
   5  13  11      410.11      473.37     30.78 o 
   6  13  11     1019.59     1050.41     51.07 o 
   7  13  11      186.67      132.92     16.79 o 
   3  14  11      472.73      478.97     31.71 o 
   4  14  11      137.23      152.50     19.12 o 
   5  14  11      462.00      499.02     32.18 o 
   0 -12  12     1489.96     1420.11     55.96 o 
   1 -12  12     1394.78     1476.54     57.36 o 
  -3 -11  12     1022.51      931.35     43.84 o 
  -2 -11  12     1504.04     1486.54     66.69 o 
  -1 -11  12     1052.91     1079.93     33.29 o 
   0 -11  12     1216.11     1286.99     36.90 o 
   1 -11  12      226.88      242.25     14.67 o 
   2 -11  12     1080.56     1106.71     48.50 o 
   3 -11  12      211.76      253.71     20.52 o 
  -4 -10  12      408.02      389.70     19.78 o 
  -3 -10  12     1706.73     1703.86     45.65 o 
  -2 -10  12       17.36       21.69      6.27 o 
  -1 -10  12     2329.32     2326.67    106.33 o 
   0 -10  12      565.19      581.28     22.40 o 
   1 -10  12     1615.77     1545.91     46.17 o 
   2 -10  12      930.11     1024.16     45.70 o 
   3 -10  12      438.21      450.98     27.98 o 
   4 -10  12     1796.32     1872.49     68.09 o 
  -5  -9  12        0.85        6.37      5.83 o 
  -4  -9  12      919.07      889.01     30.66 o 
  -3  -9  12      278.68      324.73     31.95 o 
  -2  -9  12     2474.55     2401.04     56.71 o 
  -1  -9  12     1412.24     1413.21     90.71 o 
   0  -9  12     2429.76     2392.06    120.56 o 
   1  -9  12     1686.63     1676.64     42.30 o 
   2  -9  12      563.62      570.84     32.18 o 
   3  -9  12      776.22      783.51     37.78 o 
   4  -9  12       67.44       85.35     13.52 o 
   5  -9  12     1779.61     1999.82     70.89 o 
  -6  -8  12        1.24        8.39      7.46 o 
  -5  -8  12      616.75      645.48     25.72 o 
  -4  -8  12      799.57      776.70     37.08 o 
  -3  -8  12     1888.49     1806.93    105.17 o 
  -2  -8  12     1342.98     1332.48     36.92 o 
  -1  -8  12     1367.52     1340.01     57.36 o 
   0  -8  12     1772.48     1680.91     42.18 o 
   1  -8  12       66.22       68.01      8.17 o 
   2  -8  12     1433.61     1347.82     52.70 o 
   3  -8  12       34.65       34.98      9.79 o 
   4  -8  12     1108.55     1049.81     45.24 o 
   5  -8  12      135.31      130.12     16.32 o 
  -6  -7  12      910.53      923.11     32.12 o 
  -5  -7  12     1394.17     1344.23     39.40 o 
  -4  -7  12      425.11      422.44     19.46 o 
  -3  -7  12     1391.79     1313.89     36.93 o 
  -2  -7  12       97.56       94.97      9.36 o 
  -1  -7  12      869.51      820.42     26.18 o 
   0  -7  12      576.58      584.72     21.04 o 
   1  -7  12     1850.58     1792.98     43.11 o 
   2  -7  12      465.20      456.11     27.05 o 
   3  -7  12      540.74      523.27     29.38 o 
   4  -7  12      256.41      310.14     22.39 o 
   5  -7  12      307.53      324.60     23.79 o 
   6  -7  12     1212.67     1216.31     49.90 o 
   7  -7  12      114.98      149.71     17.72 o 
  -6  -6  12     1428.10     1485.31     42.53 o 
  -5  -6  12       31.96       33.76      7.70 o 
  -4  -6  12     1715.66     1693.04     44.35 o 
  -3  -6  12      436.13      446.55     18.96 o 
  -2  -6  12     4038.17     3870.29    170.93 o 
  -1  -6  12     1511.35     1494.39     38.37 o 
   0  -6  12     3585.24     3443.96     71.54 o 
   1  -6  12      964.29      953.97     27.42 o 
   2  -6  12      334.41      338.12     22.85 o 
   3  -6  12     1737.04     1643.50     59.23 o 
   4  -6  12       76.45       58.30     11.19 o 
   5  -6  12     2144.02     2257.35     53.26 o 
   6  -6  12        2.10        1.71      4.37 o 
   7  -6  12      994.89     1108.75     34.04 o 
  -6  -5  12      374.56      389.78     19.57 o 
  -5  -5  12     1909.18     1916.34     48.79 o 
  -4  -5  12      857.83      882.35     28.51 o 
  -3  -5  12     3531.17     3447.53    176.99 o 
  -2  -5  12     1526.04     1513.89     38.90 o 
  -1  -5  12      374.50      375.88     15.97 o 
   0  -5  12     2211.34     2153.57     48.75 o 
   1  -5  12      600.58      599.94     20.04 o 
   2  -5  12     2100.67     2015.21     67.16 o 
   3  -5  12        9.61        8.06      3.58 o 
   4  -5  12     1254.93     1306.55     42.67 o 
   5  -5  12       22.40       34.71      6.57 o 
   6  -5  12      523.67      559.54     21.76 o 
   7  -5  12      410.18      408.01     19.05 o 
   8  -5  12      185.50      211.73     20.99 o 
  -6  -4  12      932.33      898.24     44.31 o 
  -5  -4  12      903.90      913.72     29.48 o 
  -4  -4  12      777.51      750.34     25.39 o 
  -3  -4  12      923.52      901.46     27.70 o 
  -2  -4  12      101.57      107.20      8.90 o 
  -1  -4  12     2899.47     2901.89     69.26 o 
   0  -4  12       59.03       55.27      6.57 o 
   1  -4  12     4061.71     3925.15     77.75 o 
   2  -4  12      265.91      250.68     24.48 o 
   3  -4  12     2887.49     2929.34     62.99 o 
   4  -4  12      889.08      874.42     27.98 o 
   5  -4  12      188.30      188.77     11.70 o 
   6  -4  12     1904.80     1842.17     46.26 o 
   7  -4  12       20.99       18.59     10.26 o 
   8  -4  12     1747.04     1754.61     46.61 o 
  -7  -3  12      788.97      752.73     41.04 o 
  -6  -3  12      941.26      947.21     44.77 o 
  -5  -3  12        0.95        0.87      4.48 o 
  -4  -3  12     2382.29     2359.29     54.08 o 
  -3  -3  12       27.68       37.23      6.42 o 
  -2  -3  12     2811.51     2723.94     58.70 o 
  -1  -3  12     2572.53     2480.44     53.74 o 
   0  -3  12     1211.63     1174.45     30.11 o 
   1  -3  12     2628.23     2661.87     70.40 o 
   2  -3  12     1617.68     1630.70     41.74 o 
   3  -3  12     4682.27     4819.48     95.26 o 
   4  -3  12      286.97      275.93     13.68 o 
   5  -3  12     3103.42     3230.19     80.92 o 
   6  -3  12       97.39       99.35      9.50 o 
   7  -3  12     3013.67     2894.87    120.56 o 
   8  -3  12       30.08       23.52      6.75 o 
  -7  -2  12      834.82      899.64     45.24 o 
  -6  -2  12      675.51      697.70     37.31 o 
  -5  -2  12     2412.33     2580.92     83.95 o 
  -4  -2  12      740.61      769.67     24.71 o 
  -3  -2  12     5523.05     5434.71    104.54 o 
  -2  -2  12      947.24      861.58     24.88 o 
  -1  -2  12      437.33      475.70     16.96 o 
   0  -2  12     3335.87     3341.15     54.72 o 
   1  -2  12      303.49      321.45     10.52 o 
   2  -2  12     5999.94     6127.51    135.48 o 
   3  -2  12       24.42       29.39      5.43 o 
   4  -2  12     3162.97     3111.62     66.55 o 
   5  -2  12      215.86      219.55     12.34 o 
   6  -2  12      398.14      372.70     16.73 o 
   7  -2  12     1157.22     1078.02     52.23 o 
   8  -2  12       41.45       33.08     12.36 o 
   9  -2  12     1903.54     1886.95     66.23 o 
  -6  -1  12     2193.07     2238.13     77.42 o 
  -5  -1  12      686.44      707.49     34.51 o 
  -4  -1  12      718.19      737.80     34.05 o 
  -3  -1  12     2123.02     2011.00     45.67 o 
  -2  -1  12      278.81      247.70     11.86 o 
  -1  -1  12     4907.47     4938.23     76.97 o 
   0  -1  12      577.77      541.74     17.54 o 
   1  -1  12     1462.70     1606.85     29.88 o 
   2  -1  12     3067.10     3053.23     64.06 o 
   3  -1  12      550.47      572.48     19.75 o 
   4  -1  12     1792.05     1796.43     51.77 o 
   5  -1  12      134.36      129.13     10.16 o 
   6  -1  12     1646.70     1649.64     42.16 o 
   7  -1  12       21.82       24.64      6.06 o 
   8  -1  12     2247.04     2188.67     54.25 o 
   9  -1  12       31.11       25.28      7.23 o 
  -7   0  12      397.35      314.80     23.79 o 
  -5   0  12       31.89       30.78      9.79 o 
  -4   0  12     2604.59     2538.48     79.28 o 
  -3   0  12      311.46      307.97     10.68 o 
  -2   0  12     1640.88     1710.45     32.04 o 
  -1   0  12     4098.72     3987.44     63.57 o 
   0   0  12      761.76      832.52     18.57 o 
   1   0  12     2166.05     2142.68     47.58 o 
   2   0  12     1868.16     1823.44     64.13 o 
   3   0  12     6582.40     6527.42    123.77 o 
   4   0  12        3.45       15.27     10.73 o 
   5   0  12     1693.53     1613.26     56.20 o 
   6   0  12        9.38       12.72      4.71 o 
   7   0  12     1677.27     1607.85     42.56 o 
   8   0  12      286.12      279.84     16.00 o 
   9   0  12     1135.03     1086.70     34.58 o 
  -6   1  12      185.67      184.68     17.72 o 
  -4   1  12      172.54      190.75     15.86 o 
  -3   1  12     3181.82     3238.16     67.72 o 
  -2   1  12     2416.02     2372.20     41.48 o 
  -1   1  12      153.36      195.53     11.02 o 
   0   1  12     1819.05     1832.52     32.87 o 
   1   1  12       14.24       22.68      4.44 o 
   2   1  12     5907.57     6024.00    114.38 o 
   3   1  12       28.80       25.48      5.10 o 
   4   1  12     3464.78     3302.06     69.49 o 
   5   1  12      457.71      442.89     17.70 o 
   6   1  12      623.83      576.20     24.95 o 
   7   1  12       93.37       85.46      9.29 o 
   8   1  12     1240.96     1216.22     36.04 o 
   9   1  12     1885.65     1859.47     70.19 o 
  -6   2  12     1133.09     1102.98     46.17 o 
  -5   2  12      882.28      885.21     45.70 o 
  -4   2  12      870.46      854.07     26.33 o 
  -3   2  12      784.37      764.15     23.49 o 
  -2   2  12       10.56       21.03      4.44 o 
  -1   2  12     2860.12     3012.60     49.71 o 
   0   2  12       25.80       32.98      3.88 o 
   1   2  12     2226.23     2345.85     50.86 o 
   2   2  12       11.55       43.91     17.96 o 
   3   2  12     2728.02     2648.27     57.29 o 
   4   2  12      518.83      509.30     18.82 o 
   5   2  12      452.15      452.70     18.03 o 
   6   2  12     3830.64     3596.60     76.56 o 
   7   2  12      667.88      603.40     22.70 o 
   8   2  12     2139.98     1952.10     50.04 o 
   9   2  12        1.07       12.67      6.76 o 
  -6   3  12      958.21      880.52     40.11 o 
  -5   3  12       82.86       92.87      9.62 o 
  -4   3  12     2595.71     2555.24     57.86 o 
  -3   3  12       20.47       26.44      5.26 o 
  -2   3  12     3341.42     3235.75     67.36 o 
  -1   3  12     1001.42     1010.72     21.26 o 
   0   3  12     1374.66     1357.97     25.96 o 
   1   3  12     3811.55     3884.08     77.42 o 
   2   3  12     1408.11     1370.03     34.12 o 
   3   3  12     7071.52     6992.11    131.51 o 
   4   3  12      336.31      332.01     14.90 o 
   5   3  12     4443.75     4167.24     85.59 o 
   6   3  12      130.53      131.35     10.41 o 
   7   3  12     2267.47     2143.17     52.32 o 
   8   3  12      607.16      609.30     23.76 o 
   9   3  12     2960.90     3015.03     70.16 o 
  -6   4  12       12.93       10.04      5.58 o 
  -5   4  12     2952.59     2977.84     67.12 o 
  -4   4  12      650.95      600.30     21.91 o 
  -3   4  12     1105.92     1106.32     30.81 o 
  -2   4  12     3389.36     3350.55     69.91 o 
  -1   4  12     1283.57     1283.74     32.49 o 
   0   4  12     2621.06     2757.61     45.92 o 
   1   4  12      177.06      202.71     10.17 o 
   2   4  12     8097.58     7822.90    144.94 o 
   3   4  12       23.37       22.60      4.71 o 
   4   4  12     3616.81     3547.67    151.11 o 
   5   4  12       77.63       81.70      8.17 o 
   6   4  12     2467.82     2353.52     54.91 o 
   7   4  12      555.71      537.54     21.40 o 
   8   4  12     1467.73     1397.76     39.55 o 
   9   4  12     1529.71     1463.28     42.01 o 
  -6   5  12     1212.38     1205.58     54.57 o 
  -5   5  12      684.86      649.12     24.24 o 
  -4   5  12      483.47      489.49     19.79 o 
  -3   5  12     2767.95     2739.13     60.88 o 
  -2   5  12        1.29       11.04      8.16 o 
  -1   5  12     3535.98     3434.51     70.78 o 
   0   5  12        4.23       16.89     11.19 o 
   1   5  12     3676.23     3482.97     70.65 o 
   2   5  12     1399.95     1442.14     35.52 o 
   3   5  12     1769.20     1670.32     40.32 o 
   4   5  12     3379.66     3263.62     69.06 o 
   5   5  12     1028.48      993.04     36.61 o 
   6   5  12     2785.18     2594.84     59.36 o 
   7   5  12      156.77      153.28     11.39 o 
   8   5  12     1253.42     1172.80     35.40 o 
   9   5  12      126.08      122.00     11.56 o 
  -5   6  12       19.64       26.77     15.86 o 
  -4   6  12     2042.34     1984.63     49.20 o 
  -3   6  12       18.94       25.63      5.49 o 
  -2   6  12     3037.71     2960.91     64.21 o 
  -1   6  12      521.36      502.45     17.91 o 
   0   6  12      417.56      418.52     18.89 o 
   1   6  12     2864.83     2909.47     61.24 o 
   2   6  12      528.70      565.24     38.01 o 
   3   6  12     5152.85     4883.36     96.08 o 
   4   6  12        2.67        2.04      6.30 o 
   5   6  12     5540.92     5245.24    104.17 o 
   6   6  12       45.42       46.01      7.15 o 
   7   6  12     2464.00     2424.33     61.10 o 
   8   6  12      904.13      905.22     40.34 o 
   9   6  12     1760.41     1759.69     47.33 o 
  -5   7  12     1511.73     1530.85     42.62 o 
  -4   7  12      449.67      457.90     19.83 o 
  -3   7  12      563.21      510.78     20.06 o 
  -2   7  12     2321.19     2310.21     53.49 o 
  -1   7  12     1316.29     1315.40     34.51 o 
   0   7  12     4610.07     4680.23     93.03 o 
   1   7  12      646.64      683.71     36.38 o 
   2   7  12     4214.39     4244.60     84.98 o 
   3   7  12        4.71        6.96      3.92 o 
   4   7  12     2138.63     2036.97     47.58 o 
   5   7  12      313.84      317.54     14.65 o 
   6   7  12     3192.24     3097.06     76.25 o 
   7   7  12      953.33      917.45     29.24 o 
   8   7  12      623.59      627.82     30.08 o 
   9   7  12      592.43      540.85     23.08 o 
  -4   8  12      349.90      340.66     16.92 o 
  -3   8  12     1745.63     1656.80     43.54 o 
  -2   8  12      452.75      426.00     17.91 o 
  -1   8  12      688.15      627.94     21.74 o 
   0   8  12       65.00       68.77      6.98 o 
   1   8  12     1650.21     1668.69     65.29 o 
   2   8  12     1224.46     1296.99     54.57 o 
   3   8  12      127.40      170.22     10.26 o 
   4   8  12      770.95      775.26     28.45 o 
   5   8  12     1250.08     1220.29     33.61 o 
   6   8  12      920.17      873.54     28.22 o 
   7   8  12        2.21        9.01      4.71 o 
   8   8  12     1060.81     1000.07     32.12 o 
   9   8  12       81.61       77.42     16.79 o 
  -4   9  12     1393.70     1442.96     53.63 o 
  -3   9  12      298.98      325.48     20.75 o 
  -2   9  12     1211.92     1196.05     34.40 o 
  -1   9  12      307.51      306.75     14.89 o 
   0   9  12      337.60      340.92     25.65 o 
   1   9  12     1774.24     1735.85     68.09 o 
   2   9  12      254.84      246.71     21.45 o 
   3   9  12     2311.15     2228.34     80.68 o 
   4   9  12       31.06       20.26      4.92 o 
   5   9  12     1698.35     1729.50     43.24 o 
   6   9  12       75.41       78.16     13.99 o 
   7   9  12     1804.94     1808.83     48.04 o 
   8   9  12      521.81      525.33     22.19 o 
  -3  10  12      880.82      851.60     37.31 o 
  -2  10  12     1238.19     1236.94     36.19 o 
  -1  10  12     1058.85     1127.31     33.28 o 
   0  10  12      937.68      924.35     46.64 o 
   1  10  12      527.53      596.49     35.44 o 
   2  10  12     1658.86     1750.30     69.02 o 
   3  10  12      187.59      187.95     20.05 o 
   4  10  12     1270.20     1274.50     34.73 o 
   5  10  12       33.67       54.14      7.50 o 
   6  10  12     2397.24     2416.31     57.10 o 
   7  10  12     1326.67     1337.66     57.83 o 
   8  10  12      425.89      461.03     33.11 o 
  -2  11  12      342.60      381.03     23.79 o 
  -1  11  12     1144.59     1131.63     34.16 o 
   0  11  12       40.55       51.30     12.59 o 
   1  11  12     2471.74     2559.00     91.88 o 
   2  11  12      170.21      156.70     19.12 o 
   3  11  12      569.68      582.97     34.98 o 
   4  11  12      848.89      857.66     43.84 o 
   5  11  12     1584.53     1609.75     42.20 o 
   6  11  12     1016.25     1025.59     31.79 o 
   7  11  12      101.95      110.82     11.20 o 
   0  12  12      965.60      995.24     50.37 o 
   1  12  12      647.64      624.94     38.24 o 
   2  12  12      617.44      668.78     39.18 o 
   3  12  12     2376.45     2495.11     90.48 o 
   4  12  12       18.07       38.24     11.19 o 
   5  12  12     2318.79     2539.41     91.41 o 
   6  12  12      141.93      159.49     12.55 o 
   7  12  12     2658.09     2691.52     63.67 o 
   2  13  12     2003.64     2223.68     84.88 o 
   3  13  12      257.02      239.25     22.85 o 
   4  13  12     1660.26     1779.22     71.82 o 
   5  13  12      431.37      471.50     32.18 o 
  -1 -11  13     1375.78     1386.07     54.57 o 
   0 -11  13      405.49      392.69     26.58 o 
  -3 -10  13     1040.71     1055.41     47.57 o 
  -2 -10  13     1875.67     1867.48     64.83 o 
  -1 -10  13      286.53      298.76     20.99 o 
   0 -10  13     1103.53     1045.72     32.24 o 
   1 -10  13       12.83       14.46      7.93 o 
   2 -10  13     1063.32     1087.12     48.04 o 
   3 -10  13      123.22      107.27     14.92 o 
  -4  -9  13       18.87       21.04      6.71 o 
  -3  -9  13     1252.00     1263.63     55.73 o 
  -2  -9  13       68.88       75.60      9.56 o 
  -1  -9  13     1341.98     1302.14     54.80 o 
   0  -9  13      353.31      355.97     17.25 o 
   1  -9  13      778.82      794.24     39.18 o 
   2  -9  13      120.82      110.06     15.39 o 
   3  -9  13      194.67      236.92     20.99 o 
   4  -9  13      703.27      652.92     35.44 o 
   5  -9  13        4.20        3.73      5.60 o 
  -5  -8  13       96.11      111.93     16.32 o 
  -4  -8  13      707.50      712.65     39.41 o 
  -3  -8  13      418.18      420.92     19.62 o 
  -2  -8  13     1325.72     1300.31     37.25 o 
  -1  -8  13     1256.77     1294.05     36.41 o 
   0  -8  13      668.20      638.53     22.83 o 
   1  -8  13     1073.98     1064.73     46.17 o 
   2  -8  13      393.75      416.94     27.05 o 
   3  -8  13     2127.28     2044.12     72.29 o 
   4  -8  13       84.08       78.82     13.99 o 
   5  -8  13     2505.90     2693.31     89.08 o 
  -5  -7  13     1323.82     1333.47     45.47 o 
  -4  -7  13     1716.82     1725.29    151.80 o 
  -3  -7  13      762.34      720.49     25.89 o 
  -2  -7  13     3290.38     3305.66    112.63 o 
  -1  -7  13      538.69      542.64     55.50 o 
   0  -7  13     1504.94     1466.86     38.37 o 
   1  -7  13       16.38       12.13      7.00 o 
   2  -7  13     1303.13     1321.24     52.70 o 
   3  -7  13      601.65      550.32     31.25 o 
   4  -7  13     2216.35     2209.68     76.02 o 
   5  -7  13      939.96      929.49     43.37 o 
   6  -7  13      319.65      304.54     23.79 o 
  -6  -6  13     1222.00     1289.99     54.10 o 
  -5  -6  13     1215.59     1214.24     38.48 o 
  -4  -6  13      134.16      167.19     12.86 o 
  -3  -6  13     1972.35     1958.69    112.86 o 
  -2  -6  13       20.14       40.11      7.08 o 
  -1  -6  13     1748.29     1627.65     41.52 o 
   0  -6  13      466.87      439.02     17.73 o 
   1  -6  13     1549.27     1443.43     55.03 o 
   2  -6  13      599.97      540.53     30.31 o 
   3  -6  13       80.74       73.22     12.59 o 
   4  -6  13     2099.94     2081.43     71.82 o 
   5  -6  13      271.99      260.24     21.92 o 
   6  -6  13     3752.89     3928.74    117.53 o 
   7  -6  13      446.98      456.19     20.99 o 
  -6  -5  13     1751.44     1822.13     71.82 o 
  -5  -5  13      305.59      341.90     18.42 o 
  -4  -5  13     2115.12     2156.33     53.08 o 
  -3  -5  13     1257.02     1332.99     37.26 o 
  -2  -5  13     2420.68     2442.13     56.21 o 
  -1  -5  13     3487.21     3400.45    116.59 o 
   0  -5  13      535.60      532.07     19.52 o 
   1  -5  13     2313.85     2300.16     76.02 o 
   2  -5  13        9.58        4.66      5.60 o 
   3  -5  13     3283.72     3283.28     99.80 o 
   4  -5  13     1324.35     1361.34     88.84 o 
   5  -5  13     2793.75     2880.42     64.96 o 
   6  -5  13      592.59      588.53     22.92 o 
   7  -5  13      802.41      819.47     28.79 o 
   8  -5  13      745.59      778.85     37.78 o 
  -6  -4  13     1062.24     1104.84     51.77 o 
  -5  -4  13     1325.95     1330.10     38.39 o 
  -4  -4  13     1837.76     1986.53     49.46 o 
  -3  -4  13     1088.94     1152.55     33.30 o 
  -2  -4  13     1879.01     1911.06     46.87 o 
  -1  -4  13       31.29       49.05     10.49 o 
   0  -4  13     2307.19     2246.05     53.63 o 
   1  -4  13       57.32       56.43     10.73 o 
   2  -4  13     2952.06     3018.38     92.34 o 
   3  -4  13      271.26      296.01     24.72 o 
   4  -4  13     1868.37     1831.46     45.18 o 
   5  -4  13      970.59     1012.29     30.67 o 
   6  -4  13      191.57      192.96     25.65 o 
   7  -4  13     1584.52     1624.31     44.28 o 
   8  -4  13      154.94      160.02     20.29 o 
  -6  -3  13      710.60      738.74     40.11 o 
  -5  -3  13     1691.70     1754.04     66.23 o 
  -4  -3  13      334.89      356.95     16.96 o 
  -3  -3  13     1965.90     2074.11     49.46 o 
  -2  -3  13       18.88       20.52      5.28 o 
  -1  -3  13     1872.90     1896.61     44.66 o 
   0  -3  13      999.30      974.84     32.18 o 
   1  -3  13     2484.58     2399.50     76.49 o 
   2  -3  13      897.93      966.13     61.79 o 
   3  -3  13      625.69      614.01     32.18 o 
   4  -3  13     1721.04     1802.07     44.52 o 
   5  -3  13        4.83       10.78      4.44 o 
   6  -3  13     2072.32     1969.17     49.08 o 
   7  -3  13       54.65       51.84     12.13 o 
   8  -3  13      691.80      705.03     26.56 o 
  -6  -2  13     1855.98     1936.85     72.29 o 
  -5  -2  13      601.96      653.39     34.98 o 
  -4  -2  13     1907.91     1917.76     46.99 o 
  -3  -2  13     1024.70     1024.16     29.68 o 
  -2  -2  13     3013.60     3016.77     63.81 o 
  -1  -2  13     1224.42     1197.74     36.61 o 
   0  -2  13      364.95      362.69     19.82 o 
   1  -2  13     1106.01     1110.09     30.00 o 
   2  -2  13       78.47       97.52      8.40 o 
   3  -2  13     5365.05     5465.83    115.66 o 
   4  -2  13        1.09        7.46      3.96 o 
   5  -2  13     3118.56     3128.32     68.66 o 
   6  -2  13      410.30      417.20     24.72 o 
   7  -2  13     1530.07     1465.51     40.61 o 
   8  -2  13     1454.84     1481.67     42.16 o 
  -6  -1  13      721.53      774.65     40.57 o 
  -5  -1  13     1636.96     1754.50     64.36 o 
  -4  -1  13     2031.19     2022.20     68.56 o 
  -3  -1  13     1240.44     1275.18     33.63 o 
  -2  -1  13     2608.57     2599.40     55.90 o 
  -1  -1  13        1.35       12.42      3.92 o 
   0  -1  13     8217.68     8244.13    123.04 o 
   1  -1  13        1.22        9.77      3.73 o 
   2  -1  13     9157.68     8973.60    175.36 o 
   3  -1  13      386.71      373.91     19.12 o 
   4  -1  13     1306.86     1310.55     52.70 o 
   5  -1  13      521.01      500.30     19.78 o 
   6  -1  13      884.56      862.01     28.08 o 
   7  -1  13     2375.78     2272.16     55.40 o 
   8  -1  13      149.09      160.34     12.81 o 
   9  -1  13      648.04      613.28     32.65 o 
  -5   0  13     2388.73     2307.16     77.88 o 
  -4   0  13      150.77      146.44     15.86 o 
  -3   0  13     2331.80     2310.42     73.22 o 
  -2   0  13      532.61      494.43     14.27 o 
  -1   0  13     2568.17     2612.48     45.26 o 
   0   0  13      221.67      238.61     12.60 o 
   1   0  13     3227.52     3134.06     85.35 o 
   2   0  13     1629.84     1590.21     39.36 o 
   3   0  13      391.13      376.48     15.93 o 
   4   0  13     2355.46     2322.59     53.31 o 
   5   0  13      164.03      168.79     11.35 o 
   6   0  13     1768.09     1738.39     45.24 o 
   7   0  13        5.94        7.00      4.95 o 
   8   0  13     1517.25     1457.31     41.63 o 
   9   0  13     1526.12     1527.84     57.83 o 
  -6   1  13     1732.69     1638.37     61.56 o 
  -5   1  13      287.93      339.05     23.79 o 
  -4   1  13     2407.86     2308.56     74.62 o 
  -3   1  13      103.12      109.13     12.59 o 
  -2   1  13     1117.09     1098.88     23.81 o 
  -1   1  13     2155.26     2147.92     38.59 o 
   0   1  13      333.02      312.60     10.60 o 
   1   1  13     3598.54     3472.09     71.42 o 
   2   1  13      414.80      418.00     16.40 o 
   3   1  13    10077.80     9639.63    177.90 o 
   4   1  13       45.98       42.32      9.56 o 
   5   1  13     2116.36     2023.61     52.70 o 
   6   1  13      958.13      975.92     30.41 o 
   7   1  13     2061.74     2001.95     66.23 o 
   8   1  13     2183.47     2156.34     54.65 o 
   9   1  13      436.21      455.88     21.25 o 
  -6   2  13      650.80      629.14     33.58 o 
  -5   2  13     1192.45     1210.71     48.50 o 
  -4   2  13     1156.40     1144.79     32.45 o 
  -3   2  13      811.87      769.22     24.20 o 
  -2   2  13     2469.28     2406.02     53.46 o 
  -1   2  13       14.42       16.35      3.21 o 
   0   2  13     5671.96     5672.94    197.64 o 
   1   2  13        0.96       13.52      3.92 o 
   2   2  13     7248.58     6874.69    130.35 o 
   3   2  13       57.82       65.58      7.62 o 
   4   2  13     1170.77     1107.72     31.41 o 
   5   2  13      800.27      789.15     25.75 o 
   6   2  13      934.66      898.33     28.75 o 
   7   2  13     2900.17     2731.23     63.75 o 
   8   2  13       57.31       57.96      9.08 o 
   9   2  13     1515.22     1418.82     57.36 o 
  -5   3  13     2168.13     2153.72     72.29 o 
  -4   3  13       11.67       18.59      5.04 o 
  -3   3  13     2674.95     2578.02     58.30 o 
  -2   3  13       16.47       25.23      5.60 o 
  -1   3  13     4002.34     3868.60     78.41 o 
   0   3  13       28.66       36.52      4.05 o 
   1   3  13     1971.79     1832.43     42.95 o 
   2   3  13     2703.07     2646.63     57.64 o 
   3   3  13      956.36      921.46     27.20 o 
   4   3  13     1132.49     1120.19     31.45 o 
   5   3  13       14.30       15.99      4.92 o 
   6   3  13     1065.92      997.74     55.27 o 
   7   3  13      414.67      403.97     18.70 o 
   8   3  13      722.98      697.08     26.41 o 
   9   3  13     1482.68     1440.82     41.90 o 
  -5   4  13      155.82      160.62     12.28 o 
  -4   4  13     1526.34     1543.33     40.89 o 
  -3   4  13      443.46      470.99     18.58 o 
  -2   4  13      375.24      373.47     15.57 o 
  -1   4  13     2735.16     2627.94     57.23 o 
   0   4  13      138.59      152.58      7.12 o 
   1   4  13     5766.57     5482.77    105.91 o 
   2   4  13       17.82       34.64      5.69 o 
   3   4  13     4305.41     4010.24     81.94 o 
   4   4  13      293.05      269.20     13.67 o 
   5   4  13      354.88      344.62     16.14 o 
   6   4  13      496.62      495.72     25.65 o 
   7   4  13      548.88      484.56     26.58 o 
   8   4  13     1789.71     1697.17     46.15 o 
   9   4  13      142.00      167.21     13.46 o 
  -5   5  13     1300.65     1309.89     38.05 o 
  -4   5  13     1644.98     1717.08     44.75 o 
  -3   5  13      194.69      187.14     15.86 o 
  -2   5  13     4181.34     4200.23     86.11 o 
  -1   5  13       76.02       70.73      7.25 o 
   0   5  13     3397.54     3539.32    112.40 o 
   1   5  13       44.59       55.41      6.47 o 
   2   5  13     4062.07     3982.27     80.88 o 
   3   5  13      692.15      657.37     21.84 o 
   4   5  13      782.33      790.04     25.32 o 
   5   5  13      730.45      690.87     23.64 o 
   6   5  13     1084.02     1081.72     32.49 o 
   7   5  13      909.20      902.93     32.65 o 
   8   5  13        5.21        5.22      7.23 o 
   9   5  13      902.96      845.66     30.14 o 
  -5   6  13     1435.86     1409.21     51.07 o 
  -4   6  13      117.22      105.95     10.53 o 
  -3   6  13     1300.15     1283.87     67.39 o 
  -2   6  13       17.48       26.71      5.60 o 
  -1   6  13     2566.69     2626.41     58.20 o 
   0   6  13      216.20      237.85     20.99 o 
   1   6  13     1033.16     1040.95     47.10 o 
   2   6  13     1190.64     1170.89     31.60 o 
   3   6  13     1229.22     1276.85     35.21 o 
   4   6  13     1387.41     1368.12     36.52 o 
   5   6  13      151.54      142.65     10.61 o 
   6   6  13     1211.45     1126.00     33.27 o 
   7   6  13        2.58        9.03      4.92 o 
   8   6  13     1119.02     1100.11     34.61 o 
  -4   7  13      695.82      650.45     24.50 o 
  -3   7  13      223.65      220.95     13.22 o 
  -2   7  13     1514.77     1438.27     38.43 o 
  -1   7  13     1087.50     1169.91     32.38 o 
   0   7  13      348.68      372.17     27.05 o 
   1   7  13     2906.31     3104.19    103.54 o 
   2   7  13      465.53      459.38     29.85 o 
   3   7  13     1617.83     1646.12     62.96 o 
   4   7  13        7.63        8.22      8.86 o 
   5   7  13     1581.81     1522.39     39.89 o 
   6   7  13      770.09      771.96     26.33 o 
   7   7  13     1157.07     1170.58     35.18 o 
   8   7  13     1727.36     1721.44     65.29 o 
  -4   8  13     1031.16      963.53     40.57 o 
  -3   8  13       61.35       44.66      7.50 o 
  -2   8  13     1866.85     1860.39     46.82 o 
  -1   8  13      122.41      123.85      9.53 o 
   0   8  13     3073.85     3050.56    104.00 o 
   1   8  13      257.99      250.44     22.39 o 
   2   8  13     3418.21     3439.51    113.33 o 
   3   8  13      836.99      868.44     26.42 o 
   4   8  13     2031.70     2051.89     49.06 o 
   5   8  13     1981.31     2024.75     60.16 o 
   6   8  13     1975.29     1985.64     49.37 o 
   7   8  13     1529.27     1524.66     42.20 o 
   8   8  13       89.36       91.30     10.64 o 
  -3   9  13     1916.86     1961.11     65.76 o 
  -2   9  13       17.02       25.34     12.13 o 
  -1   9  13     2466.59     2470.39     90.94 o 
   0   9  13      436.02      425.33     30.31 o 
   1   9  13      692.38      697.70     39.18 o 
   2   9  13     1901.57     1990.02     76.49 o 
   3   9  13      423.61      414.61     29.38 o 
   4   9  13     2074.81     2108.12     50.52 o 
   5   9  13      189.68      199.09     12.31 o 
   6   9  13     1086.81     1068.76     32.50 o 
   7   9  13      562.58      559.79     40.81 o 
   8   9  13      589.11      612.82     38.24 o 
  -2  10  13     1030.00     1117.90     44.31 o 
  -1  10  13      920.26      959.33     49.44 o 
   0  10  13      141.13      131.52     18.65 o 
   1  10  13     1901.32     2064.64     80.22 o 
   2  10  13       50.49       60.63     13.52 o 
   3  10  13     1160.66     1174.33     54.10 o 
   4  10  13      538.23      569.91     34.98 o 
   5  10  13     2699.09     2671.62     61.53 o 
   6  10  13     1045.49     1093.66     33.49 o 
   7  10  13      730.57      815.03     28.66 o 
   0  11  13     2313.15     2533.35     94.21 o 
   1  11  13       94.48      107.73     17.72 o 
   2  11  13     1572.99     1622.52     68.56 o 
   3  11  13     1079.24     1182.26     55.50 o 
   4  11  13     1303.35     1417.31     62.03 o 
   5  11  13     1116.49     1225.17     56.90 o 
   6  11  13      843.51      895.66     29.79 o 
   2  12  13      534.88      527.94     35.44 o 
   3  12  13      660.29      766.25     43.37 o 
   4  12  13      869.01      945.81     48.97 o 
   5  12  13      341.34      373.57     28.92 o 
  -1 -10  14     1470.56     1432.24     55.50 o 
  -3  -9  14      188.26      173.03     20.52 o 
  -2  -9  14     1459.63     1459.64     41.16 o 
  -1  -9  14       55.10       53.87      8.57 o 
   0  -9  14     1367.47     1454.16     58.30 o 
   1  -9  14      544.28      549.86     32.65 o 
   2  -9  14     1800.42     1963.90     71.82 o 
   3  -9  14      524.48      585.30     33.58 o 
  -3  -8  14      302.36      300.19     36.61 o 
  -2  -8  14      248.57      269.26     16.15 o 
  -1  -8  14      853.15      871.72     37.31 o 
   0  -8  14      511.93      514.00     21.07 o 
   1  -8  14      450.45      471.50     29.38 o 
   2  -8  14      547.83      598.83     33.58 o 
   3  -8  14       52.36       31.25      9.79 o 
   4  -8  14     1413.50     1438.77     58.30 o 
  -4  -7  14      230.29      232.08     15.83 o 
  -3  -7  14      905.91      923.10     42.44 o 
  -2  -7  14     1024.72     1025.84     32.45 o 
  -1  -7  14     1577.07     1575.78     67.16 o 
   0  -7  14      100.98       89.87     12.83 o 
   1  -7  14     1418.96     1380.00     55.50 o 
   2  -7  14      295.17      296.61     23.32 o 
   3  -7  14     2443.37     2484.84     84.41 o 
   4  -7  14     1125.70     1131.89     49.44 o 
   5  -7  14     1314.61     1331.97     55.50 o 
  -5  -6  14      799.06      857.20     42.91 o 
  -4  -6  14     1063.18     1081.01     34.62 o 
  -3  -6  14       72.92       98.60     19.82 o 
  -2  -6  14     1514.38     1457.15    104.00 o 
  -1  -6  14      235.15      223.81     13.51 o 
   0  -6  14     2965.68     2962.68     66.23 o 
   1  -6  14      381.73      381.49     25.65 o 
   2  -6  14     2054.05     1984.89     70.42 o 
   3  -6  14     1288.50     1312.38     53.17 o 
   4  -6  14      505.21      521.87     31.25 o 
   5  -6  14     1467.59     1507.32     59.23 o 
   6  -6  14      559.98      585.77     33.58 o 
  -5  -5  14      666.92      693.90     27.17 o 
  -4  -5  14       21.16       27.48      7.05 o 
  -3  -5  14     1528.70     1511.01     41.55 o 
  -2  -5  14      383.84      377.89     17.64 o 
  -1  -5  14     4088.80     4028.34     84.18 o 
   0  -5  14      384.72      392.22     25.65 o 
   1  -5  14     1349.73     1342.23     53.17 o 
   2  -5  14     1122.60     1070.33     46.17 o 
   3  -5  14       36.60       32.18     10.26 o 
   4  -5  14     2128.03     2155.12     74.62 o 
   5  -5  14      246.17      257.91     21.92 o 
   6  -5  14     1172.94     1182.96     35.45 o 
   7  -5  14       58.38       62.27      9.09 o 
  -5  -4  14      330.85      350.71     27.52 o 
  -4  -4  14      979.61     1018.32     32.48 o 
  -3  -4  14      735.35      748.04     26.22 o 
  -2  -4  14      515.31      540.18     21.10 o 
  -1  -4  14     1037.96      995.31     29.63 o 
   0  -4  14      204.19      187.02     17.26 o 
   1  -4  14     2615.25     2488.11     81.15 o 
   2  -4  14       70.94       72.75     12.13 o 
   3  -4  14     2688.14     2823.43     90.01 o 
   4  -4  14      811.84      834.98     27.35 o 
   5  -4  14      809.50      808.97     27.37 o 
   6  -4  14      741.19      775.30     27.37 o 
   7  -4  14     1623.36     1698.70     46.11 o 
  -5  -3  14      633.72      691.17     38.24 o 
  -4  -3  14     1029.74     1076.54     32.97 o 
  -3  -3  14      202.42      213.53     13.19 o 
  -2  -3  14     2416.35     2426.02     55.40 o 
  -1  -3  14       57.36       58.10      7.41 o 
   0  -3  14     3559.00     3355.10    101.20 o 
   1  -3  14       12.31       20.05      7.46 o 
   2  -3  14     2526.64     2554.80     82.08 o 
   3  -3  14     1252.20     1328.14     51.53 o 
   4  -3  14      867.83      877.11     28.03 o 
   5  -3  14     1926.40     1986.19     49.63 o 
   6  -3  14      437.10      454.94     20.28 o 
   7  -3  14     1198.09     1204.04     36.53 o 
  -5  -2  14     1323.91     1375.34     56.90 o 
  -4  -2  14       81.57       89.08     14.46 o 
  -3  -2  14     3324.83     3442.55    101.67 o 
  -2  -2  14      175.89      198.45     12.03 o 
  -1  -2  14     3343.73     3274.93     68.41 o 
   0  -2  14      636.80      627.74     31.25 o 
   1  -2  14      260.47      264.43     19.59 o 
   2  -2  14      956.18     1014.18     29.51 o 
   3  -2  14        4.34       14.86      5.13 o 
   4  -2  14     2028.15     1990.49     69.96 o 
   5  -2  14        8.97       14.22      5.28 o 
   6  -2  14     1460.28     1441.07     49.44 o 
   7  -2  14      114.84      109.77     11.35 o 
   8  -2  14      903.77      915.64     31.43 o 
  -5  -1  14      374.28      374.97     27.05 o 
  -4  -1  14     1248.49     1255.95     50.83 o 
  -3  -1  14      749.10      758.79     24.88 o 
  -2  -1  14      601.22      575.03     20.45 o 
  -1  -1  14     2190.33     2262.02     50.25 o 
   0  -1  14      153.44      153.44      9.88 o 
   1  -1  14     3556.48     3725.91     81.85 o 
   2  -1  14      200.29      193.22     33.11 o 
   3  -1  14     2320.24     2484.34     72.05 o 
   4  -1  14      697.57      682.36     36.14 o 
   5  -1  14     1000.53     1066.70     39.64 o 
   6  -1  14     1467.79     1485.78     46.40 o 
   7  -1  14      288.53      275.15     15.74 o 
   8  -1  14     2059.54     2134.52     55.16 o 
  -4   0  14     1896.93     1959.71     68.56 o 
  -3   0  14        3.86        2.80      6.53 o 
  -2   0  14     3871.36     3930.25     78.49 o 
  -1   0  14      391.71      409.79     17.11 o 
   0   0  14     5151.42     5065.89     99.67 o 
   1   0  14      283.60      302.12     13.99 o 
   2   0  14     2680.73     2810.23     67.39 o 
   3   0  14     2399.21     2459.60     56.14 o 
   4   0  14      238.78      245.78     13.66 o 
   5   0  14     1503.90     1491.41     49.20 o 
   6   0  14      420.86      418.17     19.09 o 
   7   0  14     2265.98     2234.84     75.32 o 
   8   0  14       42.41       50.04      8.40 o 
  -5   1  14     1776.26     1848.24     66.69 o 
  -4   1  14        1.36       21.92      8.86 o 
  -2   1  14        9.72       17.26      6.53 o 
  -1   1  14      945.05      982.23     22.26 o 
   0   1  14      845.22      885.60     26.28 o 
   1   1  14      750.13      742.54     23.63 o 
   2   1  14     1639.62     1723.25     42.40 o 
   3   1  14      540.55      517.90     19.71 o 
   4   1  14     1828.16     1885.58     46.47 o 
   5   1  14        1.25        3.41      3.53 o 
   6   1  14     1805.69     1831.44     47.34 o 
   7   1  14      206.39      206.41     14.21 o 
   8   1  14      618.00      601.93     33.11 o 
  -5   2  14      391.02      357.24     24.25 o 
  -4   2  14     1337.40     1326.84     50.83 o 
  -3   2  14      338.90      318.48     14.98 o 
  -2   2  14      658.75      629.98     21.45 o 
  -1   2  14     2750.94     2778.33     48.02 o 
   0   2  14       58.01       48.50      6.50 o 
   1   2  14     2632.58     2597.34     57.29 o 
   2   2  14       48.43       38.45      6.03 o 
   3   2  14     1915.44     1870.92     45.55 o 
   4   2  14      236.91      251.62     13.54 o 
   5   2  14      833.78      770.38     26.16 o 
   6   2  14     1873.22     1793.91     46.68 o 
   7   2  14      402.94      357.36     18.33 o 
   8   2  14     2409.84     2430.61     64.83 o 
  -5   3  14      459.25      427.20     26.58 o 
  -4   3  14     1342.51     1502.34    124.52 o 
  -3   3  14      184.69      198.60     12.36 o 
  -2   3  14     2854.37     2925.23     63.58 o 
  -1   3  14       51.10       56.30      6.81 o 
   0   3  14     3796.31     3904.00     79.68 o 
   1   3  14      852.97      828.22     25.20 o 
   2   3  14     1807.58     1775.49     43.16 o 
   3   3  14     1853.47     1844.51     45.02 o 
   4   3  14      790.69      756.48     25.08 o 
   5   3  14     1766.25     1756.97     51.30 o 
   6   3  14      320.21      309.38     16.12 o 
   7   3  14     4246.62     4109.46     88.84 o 
   8   3  14       40.81       31.32      9.56 o 
  -5   4  14     2542.81     2581.85     84.41 o 
  -4   4  14       74.29       62.75     11.89 o 
  -3   4  14     3112.19     3170.11    101.20 o 
  -2   4  14      209.40      218.09     12.21 o 
  -1   4  14     3065.60     3155.93     67.26 o 
   0   4  14     1578.17     1658.43     63.89 o 
   1   4  14      838.27      870.14     26.00 o 
   2   4  14     4155.97     4082.34     85.11 o 
   3   4  14      428.74      441.54     17.82 o 
   4   4  14     1380.58     1373.86     37.29 o 
   5   4  14       25.40       21.71      5.37 o 
   6   4  14     1199.41     1144.76     34.45 o 
   7   4  14      871.45      835.29     29.24 o 
   8   4  14      292.66      253.60     15.91 o 
  -5   5  14       95.46      124.52     16.32 o 
  -4   5  14     2485.41     2461.59     58.75 o 
  -3   5  14      338.12      312.65     15.45 o 
  -2   5  14      213.49      242.03     13.09 o 
  -1   5  14     2655.86     2729.59     60.28 o 
   0   5  14       49.22       69.02     13.52 o 
   1   5  14     2675.99     2932.56     98.87 o 
   2   5  14      101.40      109.25      8.88 o 
   3   5  14     1215.75     1107.41     31.60 o 
   4   5  14     1074.23     1043.47     31.03 o 
   5   5  14      675.83      651.63     23.86 o 
   6   5  14     2841.43     2688.09     63.07 o 
   7   5  14      802.36      776.20     29.61 o 
   8   5  14     3028.17     2886.02     68.49 o 
  -4   6  14     2214.73     2353.77     57.70 o 
  -3   6  14      105.93      112.94     11.66 o 
  -2   6  14     3230.22     3303.28     72.31 o 
  -1   6  14      125.79      117.53     16.79 o 
   0   6  14     2431.25     2426.55     87.21 o 
   1   6  14      610.71      658.52     37.31 o 
   2   6  14     2496.50     2466.37     56.11 o 
   3   6  14     1259.95     1256.55     34.63 o 
   4   6  14     1111.58     1113.77     32.38 o 
   5   6  14     1661.09     1581.29     41.99 o 
   6   6  14      629.45      628.06     23.97 o 
   7   6  14     2626.34     2568.80     61.79 o 
   8   6  14      115.53      125.52     12.25 o 
  -3   7  14     1655.47     1649.27     44.12 o 
  -2   7  14       59.99       60.18      8.19 o 
  -1   7  14     2351.20     2359.39     87.21 o 
   0   7  14     1328.48     1360.88     59.70 o 
   1   7  14      873.69      943.48     47.10 o 
   2   7  14     1760.04     1937.32     75.09 o 
   3   7  14     1065.57     1121.17     32.04 o 
   4   7  14     1033.90     1012.78     30.59 o 
   5   7  14        0.95        4.78      3.80 o 
   6   7  14     1645.31     1551.12     42.11 o 
   7   7  14      542.37      516.64     22.19 o 
   8   7  14     1185.88     1168.27     47.57 o 
  -3   8  14      643.49      633.80     30.78 o 
  -2   8  14      286.67      290.78     28.45 o 
  -1   8  14     2132.53     2184.97     83.48 o 
   0   8  14       41.65       43.37     12.13 o 
   1   8  14     1954.53     1955.98     76.95 o 
   2   8  14       13.52       35.44     11.66 o 
   3   8  14     1888.12     1918.20     75.55 o 
   4   8  14      243.78      243.67     25.18 o 
   5   8  14      937.38      912.91     29.36 o 
   6   8  14      855.75      867.08     29.25 o 
   7   8  14      317.58      329.84     18.19 o 
  -1   9  14        1.39       12.59      8.39 o 
   0   9  14     1167.82     1133.29     55.03 o 
   1   9  14     1349.23     1440.63     63.89 o 
   2   9  14     1910.13     2020.34     79.28 o 
   3   9  14     1726.88     1846.84     74.62 o 
   4   9  14     1053.58     1135.32     33.27 o 
   5   9  14     2282.97     2330.53     56.32 o 
   6   9  14      186.02      185.04     13.09 o 
   7   9  14     1602.63     1585.48     44.24 o 
   0  10  14     1466.00     1601.06     69.49 o 
   1  10  14      722.90      846.00     46.64 o 
   2  10  14      799.34      840.41     46.17 o 
   3  10  14      195.68      200.07     22.85 o 
   4  10  14     1388.71     1439.70     64.36 o 
   5  10  14        0.72        6.67      5.00 o 
   6  10  14     1355.22     1394.29     39.99 o 
   2  11  14       24.15       17.26      9.79 o 
   3  11  14     1768.44     1990.02     80.22 o 
   4  11  14      324.87      335.32     27.98 o 
   6  11  14      392.37      430.46     25.65 o 
  -2  -8  15     2053.08     1993.29     71.82 o 
  -1  -8  15      958.70      977.54     31.76 o 
   0  -8  15     1171.08     1245.69     53.63 o 
   1  -8  15      827.46      898.24     43.84 o 
   2  -8  15      781.68      784.91     40.11 o 
  -3  -7  15     1568.18     1641.26    116.59 o 
  -2  -7  15      450.99      462.13     21.25 o 
  -1  -7  15     1023.91     1077.50     33.44 o 
   0  -7  15     1221.08     1222.83     52.70 o 
   1  -7  15       72.73       78.35     14.46 o 
   2  -7  15     1203.68     1172.93     51.30 o 
   3  -7  15        0.26       14.92      7.93 o 
   4  -7  15     1510.33     1553.49     62.03 o 
  -4  -6  15      633.24      650.82     26.69 o 
  -3  -6  15     1466.40     1510.54     43.03 o 
  -2  -6  15       52.51       70.29      9.55 o 
  -1  -6  15     3580.36     3545.34     76.96 o 
   0  -6  15      380.00      395.95     27.05 o 
   1  -6  15     1767.56     1848.71     68.56 o 
   2  -6  15      662.59      620.74     34.51 o 
   3  -6  15      818.26      880.05     42.44 o 
   4  -6  15      938.40      897.77     43.37 o 
   5  -6  15      407.45      407.61     27.98 o 
  -4  -5  15     1383.01     1424.79     43.14 o 
  -3  -5  15      255.33      315.83     31.25 o 
  -2  -5  15     2145.73     2216.16     54.40 o 
  -1  -5  15     1434.50     1576.72     51.30 o 
   0  -5  15     2146.43     2267.05     78.35 o 
   1  -5  15     1179.79     1243.82     51.77 o 
   2  -5  15     1146.44     1155.21     49.44 o 
   3  -5  15     1492.50     1508.72     59.70 o 
   4  -5  15       39.45       36.38     10.73 o 
   5  -5  15     1574.60     1578.68     62.03 o 
  -4  -4  15      884.06      958.80     32.45 o 
  -3  -4  15     1260.51     1286.88     37.76 o 
  -2  -4  15     1716.00     1797.05     46.33 o 
  -1  -4  15      812.59      839.01     40.11 o 
   0  -4  15     1892.06     2017.07     71.36 o 
   1  -4  15       62.34       62.49     12.13 o 
   2  -4  15     1620.33     1588.47     60.16 o 
   3  -4  15       40.70       42.44     10.73 o 
   4  -4  15     1784.89     1841.71     68.09 o 
   5  -4  15       25.48       17.72      8.86 o 
   6  -4  15      808.44      852.23     29.34 o 
   7  -4  15       68.52       66.23     12.59 o 
  -4  -3  15       72.97       59.70     13.99 o 
  -3  -3  15     1179.04     1235.25     36.28 o 
  -2  -3  15        4.78       13.10      9.56 o 
  -1  -3  15     1513.17     1549.76     58.76 o 
   0  -3  15      318.81      302.21     22.39 o 
   1  -3  15      744.37      758.33     36.84 o 
   2  -3  15      263.36      263.50     20.52 o 
   3  -3  15     1527.34     1548.83     58.76 o 
   4  -3  15      965.26      956.92     30.33 o 
   5  -3  15      250.83      258.57     14.98 o 
   6  -3  15     2205.39     2291.72     60.63 o 
   7  -3  15      163.39      174.89     19.12 o 
  -5  -2  15       17.42        1.40     10.73 o 
  -4  -2  15     1600.88     1693.87     64.83 o 
  -3  -2  15      178.26      203.37     13.33 o 
  -2  -2  15     3080.77     3063.71     66.94 o 
  -1  -2  15      576.74      622.61     32.18 o 
   0  -2  15     2282.38     2315.08     76.49 o 
   1  -2  15     1290.47     1262.01     49.90 o 
   2  -2  15      350.97      358.18     23.32 o 
   3  -2  15     2354.83     2498.83    132.45 o 
   4  -2  15       11.58       22.71      9.56 o 
   5  -2  15     4178.19     4310.56     91.15 o 
   6  -2  15        6.31       14.69      7.00 o 
   7  -2  15     2246.25     2221.28     56.17 o 
  -5  -1  15     1851.88     2206.89     80.22 o 
  -4  -1  15      704.69      752.73     38.71 o 
  -3  -1  15     1281.59     1348.76     52.70 o 
  -2  -1  15     1343.23     1319.26     35.61 o 
  -1  -1  15     1821.72     1851.51     63.89 o 
   0  -1  15     2452.93     2502.57     80.22 o 
   1  -1  15      359.18      407.49     17.02 o 
   2  -1  15     1713.78     1848.00     48.50 o 
   3  -1  15      159.00      131.26     10.71 o 
   4  -1  15     2344.56     2434.57     57.51 o 
   5  -1  15      165.88      139.90     11.68 o 
   6  -1  15     1697.78     1766.35    106.80 o 
   7  -1  15      900.64      888.28     30.58 o 
  -5   0  15      509.58      484.10     29.85 o 
  -3   0  15     1270.40     1327.30     51.77 o 
  -2   0  15       16.03       14.46      7.93 o 
  -1   0  15     2076.27     2096.35     68.56 o 
   0   0  15       24.49       40.22      9.56 o 
   1   0  15     2822.91     2955.02     95.14 o 
   2   0  15      419.84      412.19     17.62 o 
   3   0  15      945.41      926.55     30.55 o 
   4   0  15     2050.42     2110.48     60.86 o 
   5   0  15       36.95       37.73      7.17 o 
   6   0  15     2663.00     2737.71     64.62 o 
   7   0  15      130.77      115.85     11.35 o 
  -5   1  15      128.77      122.66     15.39 o 
  -4   1  15     3156.51     3432.99    105.40 o 
  -3   1  15      352.45      382.43     23.79 o 
  -1   1  15      677.35      668.64     22.50 o 
   0   1  15     1191.30     1232.25     52.93 o 
   1   1  15     1175.87     1246.61     40.34 o 
   2   1  15      354.62      364.01     16.40 o 
   3   1  15     3574.56     3623.06     77.33 o 
   4   1  15      186.88      188.65     12.62 o 
   5   1  15     3837.34     3828.64     82.58 o 
   6   1  15      132.30      151.83     15.86 o 
   7   1  15     2038.78     1999.45    130.12 o 
  -4   2  15      614.84      696.30     34.51 o 
  -3   2  15     2457.22     2541.28     80.22 o 
  -2   2  15      695.00      727.54     23.90 o 
  -1   2  15      825.63      856.73     40.11 o 
   0   2  15     1765.17     1819.98     44.42 o 
   1   2  15      206.28      217.70     12.21 o 
   2   2  15     1679.75     1773.05     44.15 o 
   3   2  15      142.78      160.98     11.42 o 
   4   2  15     1607.15     1549.45     55.97 o 
   5   2  15      241.59      237.76     14.21 o 
   6   2  15     1214.17     1158.19     35.59 o 
   7   2  15      851.88      864.47     35.21 o 
  -4   3  15      417.98      426.27     26.12 o 
  -3   3  15     1471.40     1544.70     41.03 o 
  -2   3  15       25.11       32.97      7.00 o 
  -1   3  15     2110.27     2074.44     75.09 o 
   0   3  15       57.86       52.70     11.66 o 
   1   3  15     1632.53     1667.95     41.95 o 
   2   3  15      539.16      545.01     20.49 o 
   3   3  15     1290.04     1209.50     48.27 o 
   4   3  15     1416.56     1404.24     38.58 o 
   5   3  15      735.54      705.77     25.50 o 
   6   3  15     1943.60     1883.30     49.40 o 
   7   3  15      217.60      252.35     15.67 o 
  -4   4  15     2806.68     2964.74     92.81 o 
  -3   4  15      248.10      276.74     14.94 o 
  -2   4  15     1231.24     1184.71     38.24 o 
  -1   4  15      552.98      536.33     32.18 o 
   0   4  15     1728.64     1678.02     66.23 o 
   1   4  15     1454.25     1427.59     37.64 o 
   2   4  15      285.54      259.31     13.77 o 
   3   4  15     3160.99     2999.76     92.34 o 
   4   4  15      218.16      210.43     12.99 o 
   5   4  15     3654.50     3569.93     80.22 o 
   6   4  15       13.92        9.75      5.37 o 
   7   4  15     1742.10     1707.79     47.00 o 
  -4   5  15       97.68       92.31     12.36 o 
  -3   5  15      678.85      649.16     38.24 o 
  -2   5  15      664.94      636.60     36.84 o 
  -1   5  15      231.08      216.86     20.52 o 
   0   5  15     1893.85     1908.41     73.69 o 
   1   5  15      248.91      268.17     23.32 o 
   2   5  15     3190.90     3154.74     69.03 o 
   3   5  15       56.00       56.33      7.41 o 
   4   5  15     2598.54     2439.50     57.62 o 
   5   5  15      251.85      230.42     14.12 o 
   6   5  15     1762.88     1726.29     48.74 o 
   7   5  15      933.33      908.86     31.36 o 
  -3   6  15      880.81      889.13     29.57 o 
  -2   6  15      172.10      201.47     21.92 o 
  -1   6  15      976.03      985.45     48.97 o 
   0   6  15        9.11       -1.87      6.53 o 
   1   6  15      760.79      764.39     42.44 o 
   2   6  15      104.14       88.61     15.86 o 
   3   6  15     1005.14      951.71     29.68 o 
   4   6  15      801.55      761.94     26.00 o 
   5   6  15      111.62      110.64     24.72 o 
   6   6  15     1916.03     1831.17     48.24 o 
   7   6  15       47.51       41.10      8.11 o 
  -2   7  15      432.86      423.47     30.78 o 
  -1   7  15      285.03      291.48     25.18 o 
   0   7  15      954.24      972.86     49.90 o 
   1   7  15     1051.70     1123.03     54.10 o 
   2   7  15      880.23      964.46     48.97 o 
   3   7  15     1479.00     1542.71     41.12 o 
   4   7  15      290.71      280.42     15.23 o 
   5   7  15     2214.09     2154.16     58.30 o 
   6   7  15       70.75       74.30      9.49 o 
   7   7  15     1371.16     1357.82     40.34 o 
  -1   8  15      814.54      849.73     46.64 o 
   0   8  15     1796.79     1782.95     73.69 o 
   1   8  15       57.06       62.96     14.92 o 
   2   8  15     2855.45     3045.43    107.73 o 
   3   8  15       88.98      109.13     18.19 o 
   4   8  15     1578.03     1591.40     42.58 o 
   5   8  15      212.79      241.74     16.09 o 
   6   8  15      313.86      338.74     17.81 o 
   0   9  15        1.93       13.52      8.39 o 
   1   9  15      916.08      880.52     48.04 o 
   2   9  15       79.71       83.95     17.26 o 
   3   9  15      870.12      914.09     48.97 o 
   4   9  15      827.49      884.25     48.50 o 
   5   9  15      231.70      248.59     14.99 o 
   6   9  15     1161.91     1124.43     45.24 o 
   2  10  15      344.33      381.03     31.25 o 
   3  10  15     1775.12     1831.45     77.42 o 
   4  10  15       39.66       39.18     12.59 o 
   6  10  15       90.52       99.80     13.99 o 
  -3  -6  16     1244.22     1277.40     55.50 o 
  -2  -6  16     1189.47     1245.03     37.75 o 
  -1  -6  16      467.89      490.63     31.71 o 
   0  -6  16     1493.35     1674.29     65.76 o 
   1  -6  16       22.58       25.65      9.79 o 
   2  -6  16     2152.56     2336.07     82.55 o 
   3  -6  16      103.64       90.48     14.92 o 
  -3  -5  16     1727.17     1787.06     57.60 o 
  -2  -5  16        6.09        3.26      7.46 o 
  -1  -5  16      910.29      956.07     45.70 o 
   0  -5  16      325.22      311.07     24.25 o 
   1  -5  16     1756.50     1819.79     68.56 o 
   2  -5  16      369.74      354.91     26.12 o 
   3  -5  16      667.73      667.85     36.84 o 
   4  -5  16      810.80      760.66     40.11 o 
  -3  -4  16      717.12      778.07     28.85 o 
  -2  -4  16     1207.76     1242.89     53.17 o 
  -1  -4  16     1010.68     1063.33     48.04 o 
   0  -4  16     1164.07     1125.83     49.44 o 
   1  -4  16     1008.91      999.44     45.70 o 
   2  -4  16      297.72      288.22     22.85 o 
   3  -4  16     3303.94     3326.65    105.87 o 
   4  -4  16       16.37       32.65     10.26 o 
   5  -4  16     1574.84     1655.16     64.83 o 
  -4  -3  16      823.56      799.83     42.91 o 
  -3  -3  16     1402.71     1590.40     43.86 o 
  -2  -3  16     1516.59     1664.96     63.89 o 
  -1  -3  16      123.83      128.25     16.32 o 
   0  -3  16     1569.81     1640.24     62.03 o 
   1  -3  16        5.46       17.26      7.93 o 
   2  -3  16     2593.57     2683.52     88.61 o 
   3  -3  16       14.36       -3.73      7.00 o 
   4  -3  16     1965.16     1897.68     69.96 o 
   5  -3  16      204.18      177.69     19.59 o 
   6  -3  16      313.24      334.39     24.72 o 
  -4  -2  16      121.92      113.80     18.19 o 
  -3  -2  16     1148.00     1186.46     50.83 o 
  -2  -2  16        5.82        3.73      7.46 o 
  -1  -2  16     3071.38     3084.60     97.47 o 
   0  -2  16       47.81       52.70     11.19 o 
   1  -2  16     1109.05     1158.94     48.50 o 
   2  -2  16      383.86      364.24     25.18 o 
   3  -2  16      518.41      594.16     33.11 o 
   4  -2  16     2460.63     2585.36     61.17 o 
   5  -2  16       54.46       43.46     12.83 o 
   6  -2  16     2055.30     2135.76     54.54 o 
  -4  -1  16     1140.82     1128.16     51.30 o 
  -3  -1  16      625.91      650.59     35.44 o 
  -2  -1  16     1730.52     1814.66     64.83 o 
  -1  -1  16     1218.89     1277.87     50.83 o 
   0  -1  16     1772.23     1743.78     62.49 o 
   1  -1  16     2598.29     2574.39     83.48 o 
   2  -1  16       98.98      117.53     15.39 o 
   3  -1  16     2948.96     3059.03     68.57 o 
   4  -1  16       11.57        8.67      4.77 o 
   5  -1  16     2311.33     2292.66     56.68 o 
   6  -1  16      275.25      296.36     16.65 o 
   7  -1  16     1534.08     1374.41     59.70 o 
  -4   0  16      688.17      706.09     36.38 o 
  -1   0  16      100.33      105.87     13.52 o 
   0   0  16     3125.07     3106.06     94.67 o 
   1   0  16        0.11       13.52      5.60 o 
   2   0  16     3464.76     3569.93    188.18 o 
   3   0  16      258.74      255.81     14.84 o 
   4   0  16     1810.52     1835.19     47.58 o 
   5   0  16     1062.75     1108.94     34.55 o 
   6   0  16     1199.51     1210.15     38.94 o 
   7   0  16      785.64      818.95     43.37 o 
  -4   1  16       62.60       63.43     12.13 o 
  -3   1  16     1252.63     1219.10     48.97 o 
   0   1  16       79.42       91.16      9.22 o 
   1   1  16     1220.96     1265.46     35.69 o 
   2   1  16      311.55      314.68     15.64 o 
   3   1  16      382.16      372.10     17.59 o 
   4   1  16     1864.21     1939.74     49.31 o 
   5   1  16       26.91       37.60      7.37 o 
   6   1  16     1479.16     1451.97     58.06 o 
   7   1  16       34.89       23.79      9.33 o 
  -4   2  16      975.60      996.64     43.84 o 
  -3   2  16      375.63      365.17     23.79 o 
  -1   2  16      521.74      543.33     31.25 o 
   0   2  16      383.41      383.79     17.12 o 
   1   2  16     1838.88     1916.75     57.60 o 
   2   2  16       32.24       46.46     19.35 o 
   3   2  16     3145.66     3120.77    119.63 o 
   4   2  16       14.67       16.46      5.71 o 
   5   2  16     2577.21     2504.37     60.46 o 
   6   2  16      330.60      343.56     18.39 o 
   7   2  16     1377.92     1356.68     61.56 o 
  -4   3  16      916.40     1007.84     43.37 o 
  -3   3  16      167.67      147.84     15.39 o 
  -2   3  16     1248.62     1278.80     54.57 o 
  -1   3  16      632.80      660.39     35.91 o 
   0   3  16     4052.27     4322.36    134.32 o 
   1   3  16        7.37       11.64      4.71 o 
   2   3  16     2598.65     2601.71     60.09 o 
   3   3  16       48.86       51.44      7.59 o 
   4   3  16     1856.82     1884.27     48.47 o 
   5   3  16      923.13      972.25     37.08 o 
   6   3  16      727.20      742.52     27.75 o 
   7   3  16      575.90      538.50     27.75 o 
  -2   4  16        0.85        9.33      7.00 o 
  -1   4  16     2883.28     2971.74    101.20 o 
   0   4  16      142.51      187.02     20.52 o 
   1   4  16     1980.91     2087.96     78.82 o 
   2   4  16     1262.40     1277.14     36.07 o 
   3   4  16      289.15      301.35     23.79 o 
   4   4  16     2784.26     2817.88     65.34 o 
   5   4  16       72.62       84.35     10.29 o 
   6   4  16     1822.28     1771.70     81.38 o 
   7   4  16        0.75       11.19      5.61 o 
  -3   5  16      402.74      393.62     27.98 o 
  -2   5  16      474.80      451.92     31.25 o 
  -1   5  16      673.51      746.20     41.51 o 
   0   5  16      599.63      619.35     37.31 o 
   1   5  16     3208.03     3535.12    117.99 o 
   2   5  16       13.58       21.78      5.86 o 
   3   5  16     3003.42     2904.42     84.65 o 
   4   5  16       11.14        7.03      5.83 o 
   5   5  16     2158.78     2116.94     53.78 o 
   6   5  16      269.65      289.14     16.87 o 
  -2   6  16     1385.62     1483.54     64.36 o 
  -1   6  16      119.63      128.25     18.65 o 
   0   6  16     4389.18     4738.37    150.17 o 
   1   6  16        0.10       19.59      9.79 o 
   2   6  16     2393.66     2569.73     94.67 o 
   3   6  16      256.08      275.20     15.33 o 
   4   6  16     1188.80     1167.22     54.57 o 
   5   6  16     1369.15     1389.80     40.32 o 
   6   6  16      880.45      904.27     35.68 o 
  -1   7  16     1402.91     1498.46     66.23 o 
   0   7  16      127.29      129.65     19.59 o 
   1   7  16      519.19      557.78     36.84 o 
   2   7  16     1228.05     1303.52     61.10 o 
   3   7  16      632.60      639.40     40.11 o 
   4   7  16      988.56      966.87     31.49 o 
   5   7  16      136.14      135.80     11.97 o 
   6   7  16      571.51      526.07     28.92 o 
   0   8  16      463.33      474.30     34.05 o 
   1   8  16     3020.11     3403.60    119.39 o 
   2   8  16      178.02      189.81     23.32 o 
   3   8  16     2297.55     2389.24     92.34 o 
   4   8  16       45.19       46.17     13.52 o 
   5   8  16     1515.49     1529.24     55.03 o 
   6   8  16      722.11      776.51     36.38 o 
   0  -5  17     2066.36     2198.96     79.75 o 
  -2  -4  17      235.07      236.92     21.92 o 
  -1  -4  17      520.80      539.60     34.05 o 
   0  -4  17      300.44      354.91     26.58 o 
   1  -4  17      719.69      792.37     41.51 o 
   2  -4  17     1466.68     1519.92     62.03 o 
   3  -4  17       73.03       64.83     14.46 o 
  -2  -3  17      425.68      448.65     29.85 o 
  -1  -3  17      536.51      512.08     32.18 o 
   0  -3  17       13.58       16.32      7.93 o 
   1  -3  17     1545.85     1550.23     61.56 o 
   2  -3  17      431.85      463.11     30.31 o 
   3  -3  17     1931.09     1998.42     74.15 o 
   4  -3  17      421.99      511.61     32.65 o 
  -2  -2  17     1974.75     2115.48     75.09 o 
  -1  -2  17      160.95      183.75     19.59 o 
   0  -2  17     3516.65     3745.92    115.19 o 
   1  -2  17      263.19      272.36     22.39 o 
   2  -2  17     1451.34     1410.78     57.36 o 
   3  -2  17      576.27      590.90     34.05 o 
   4  -2  17      861.11      846.00     42.44 o 
   6  -2  17      101.75      110.53     14.92 o 
  -1  -1  17     1653.92     1700.40     63.43 o 
   0  -1  17      365.04      404.35     27.05 o 
   1  -1  17      835.58      826.88     40.11 o 
   2  -1  17     1300.30     1459.29     57.83 o 
   3  -1  17        2.95        9.33      7.93 o 
   4  -1  17     1017.68     1085.60     40.57 o 
   5  -1  17        6.96       11.39      6.76 o 
   6  -1  17      943.39     1033.02     48.04 o 
   0   0  17       19.85       38.71     10.26 o 
   1   0  17     3210.08     3326.19    102.60 o 
   2   0  17      115.62      134.32     15.86 o 
   3   0  17     2458.17     2546.81     73.69 o 
   4   0  17      133.98      142.34     25.65 o 
   5   0  17      707.88      699.77     27.98 o 
   6   0  17      552.36      589.96     34.98 o 
   0   1  17     1933.30     2017.07     69.02 o 
   1   1  17      172.29      167.43     16.79 o 
   2   1  17     1141.26     1160.34     50.14 o 
   3   1  17      456.60      487.91     21.22 o 
   4   1  17      523.84      540.45     22.40 o 
   5   1  17     1107.78     1246.21     38.00 o 
   6   1  17      200.18      204.27     21.92 o 
   0   2  17      289.29      360.04     25.65 o 
   1   2  17      398.06      408.23     54.33 o 
   2   2  17      966.07     1005.69     74.62 o 
   3   2  17      217.05      224.45     19.35 o 
   4   2  17     1455.44     1483.16     59.23 o 
   5   2  17       18.80       24.04      8.63 o 
   6   2  17     1004.94      999.91     50.37 o 
   0   3  17      215.89      242.98     21.92 o 
   1   3  17     1747.11     1788.70     58.06 o 
   2   3  17        1.15        2.87      4.44 o 
   3   3  17     1082.67     1078.13     50.14 o 
   4   3  17      238.18      260.25     15.74 o 
   5   3  17      946.91      967.66     32.47 o 
   6   3  17      971.25      955.14     49.44 o 
  -1   4  17      198.83      271.43     24.25 o 
   0   4  17     3504.48     3815.88    124.99 o 
   1   4  17      112.32      138.51     19.12 o 
   2   4  17     1346.70     1313.27     76.25 o 
   3   4  17      777.53      800.92     28.11 o 
   4   4  17     1713.92     1851.62     48.99 o 
   5   4  17     2273.51     2358.99     72.05 o 
  -2   5  17      109.65      111.46     16.32 o 
  -1   5  17     1565.52     1670.55     69.49 o 
   0   5  17     1157.56     1253.15     57.83 o 
   1   5  17      744.72      803.10     44.77 o 
   2   5  17      975.56     1019.03     51.77 o 
   3   5  17      324.49      350.30     17.82 o 
   4   5  17      974.83      919.83     31.15 o 
   5   5  17        0.92        2.10      5.36 o 
  -1   6  17     1238.54     1247.09     57.83 o 
   0   6  17      295.82      303.14     26.58 o 
   1   6  17     1101.27     1129.09     55.96 o 
   2   6  17        0.79        0.00      6.06 o 
   3   6  17      772.98      795.17     45.24 o 
   4   6  17      188.26      198.39     14.34 o 
   5   6  17     1132.75     1115.57     46.17 o 
   1   7  17      731.81      834.81     47.10 o 
   2   7  17      741.02      714.95     43.37 o 
   3   7  17      583.96      631.47     40.11 o 
   5   7  17     1181.77     1212.57     47.57 o 
  -1  -2  18      574.74      664.58     37.31 o 
   1  -2  18     1651.97     1703.67     66.69 o 
   2  -2  18      238.86      214.53     21.92 o 
  -1  -1  18        8.09       34.51     10.73 o 
   0  -1  18     3163.73     3440.45    108.67 o 
   1  -1  18      756.48      779.78     40.57 o 
   2  -1  18      684.79      707.49     38.24 o 
   3  -1  18      990.18     1038.15     48.50 o 
   0   0  18     1009.10     1065.67     47.57 o 
   1   0  18     1026.75     1185.52     50.83 o 
   2   0  18     2292.00     2433.08     83.01 o 
   3   0  18      131.59      152.97     18.19 o 
   4   0  18     1526.29     1774.09     68.56 o 
   5   0  18        5.90       22.39      6.53 o 
   1   1  18     1928.65     2017.07     71.36 o 
   2   1  18      855.27      862.33     41.04 o 
   3   1  18     1142.21     1209.12     45.24 o 
   4   1  18      500.69      485.49     26.12 o 
   5   1  18      402.09      398.75     27.98 o 
   1   2  18      833.60      887.51     40.57 o 
   2   2  18      587.19      658.12     37.78 o 
   3   2  18     1558.64     1731.54     47.13 o 
   4   2  18      204.15      212.89     14.65 o 
   5   2  18     1912.11     1986.76     77.42 o 
   1   3  18      248.73      307.34     25.65 o 
   2   3  18     1981.25     2181.62     95.61 o 
   3   3  18       12.31       16.80      6.42 o 
   4   3  18     1391.40     1441.55     41.96 o 
   0   4  18        1.56        7.00      6.53 o 
   1   4  18     1159.74     1234.49     57.36 o 
   2   4  18      242.73      281.69     25.18 o 
   3   4  18      501.36      499.77     40.11 o 
   4   4  18      773.46      815.96     45.47 o 
   1   5  18      672.10      745.73     42.44 o 
   2   5  18      332.08      335.79     27.98 o 
   3   5  18     1537.40     1626.72     70.42 o 
   4   5  18       53.67       47.10     11.66 o 
   4   6  18      740.46      687.90     34.51 o 
   1   1  19      237.55      257.91     21.92 o 
   2   2  19      393.77      356.78     25.65 o 
   2   3  19       17.98        4.20      5.60 o 
                                                 
